# Supplementary material for: A Complex Connection Between the Diversity of Human Gastric Mucin O-Glycans, Helicobacter pylori Binding, Helicobacter Infection and Fucosylation
Source: Mol Cell Proteomics. 2022 Sep 29;21(11):100421. doi: 10.1016/j.mcpro.2022.100421 (PMC9661725; doi:10.1016/j.mcpro.2022.100421)
Supplement: Supplemental Table 2 [file mmc1.xlsx]

## Sheet: All glycans
												Individual	1				2			3			4		5			6				7				8			9				10				11
												Blood group	A				A			A			B		A			B				A				O			AB				A				A
												Leb status	Leb-				Leb+			Leb-			Leb-		Leb-			Leb+				Leb+				Leb+			Leb+				Leb-				Leb+
												Lea status	Lea-				Lea-			Lea+			Lea+		Lea+			Lea-				Lea-				Lea-			Lea+				Lea-				Lea-
Glycan_ID	Glycan_Composition	IUPAC_condensed_structure	Glycan_mass_Reducing_end_with_alditol_Deprotonotaded_mass	Glycan_Hex	Glycan_HexNAc	Glycan_Fuc	Glycan_Neu5Ac	Glycan_Sulfate	Glycan_Mass	Glycan/Peeling	Reference (See bottom of table)	Reference PubMed_ID	001ID	001IS	001SD	001SS	003ID	003SD	003SS	008IS	008SD	008SS	009IS	009SS	011IS	011SD	011SS	027ID	027IS	027SD	027SS	041ID	041IS	041SD	041SS	044ID	044IS	044SD	045ID	045IS	045SD	045SS	054ID	054IS	054SD	054SS	057ID	057IS	057SD
001	Hex1HexNAc1	Gal(β1-3)GalNAc	384	1	1	0	0	0	384	Glycan	1	28289177	0.0105708	0.000246114	0.00381398	0.00721689	0.00340212	0.010577	0.00346259	0.0280762	0.0325771	0.0338518	0.0269889	0.0313956	0.0500632	0.0147038	0.0473725	0.000832596	0.00205599	0.00780397	0.00419048	0.00452763	0.00621037	0.000510353	0.00972158	0.00590366	0.000413337	0.000599665	0.00650895	0.00738306	0.000805626	0.000886394	0.00768918	0.00571367	0.000461702	0.0045406	0.00717866	0.00647051	0.000978946
002	Hex1HexNAc1	GlcNAc(α1-4)Gal	384	1	1	0	0	0	384	Peeling	NR	#N/A	0.00253736	0	0	0	0	0	0	0	0	0	0	0	0	0	0	0	0	0	0	0.00123094	0	0.00199923	0	0	0	0.000121548	0	0	0	0.00131041	0.00275605	0.000337208	0	0	0.000597728	0	0
003	HexNAc2	GlcNAc(β1-3)GalNAc	425	0	2	0	0	0	425	Glycan	2	25722186	0.000946864	0	0	0.00263405	0.0013513	0.00162026	0	0	0	0	0	0	0	0	0	0.000229917	0.00286323	0	0.000586361	0.00184464	0.00234532	0	0	0.00321772	0.00242398	0	0.000834018	0.0012141	0	0.000578916	0	0	0	0	0.00185659	0.001174	0
004	HexNAc2	NA	425	0	2	0	0	0	#N/A	#N/A	#N/A	#N/A	0	0	0	0	0	0	0	0	0	0	0	0	0	0	0	0	0	0	0	0.000381028	0	0	0	0	0	0	0	0	0	0	0	0	0	0	0	0	0
005	HexNAc2	GlcNAc(β1-6)GalNAc	425	0	2	0	0	0	425	Peeling	NR	#N/A	0	0	0	0	0	0	0	0	0	0	0.000834364	0	0	0	0	0	0	0	0	0	0.000504191	0	0	0.000799205	0.000597214	0	0.00029466	0	0	0.000407517	0.000647255	0	0	0	0	0	0
006	HexNAc2	NA	425	0	2	0	0	0	#N/A	#N/A	#N/A	#N/A	0	0	0	0	0	0	0	0	0	0	0	0	0	0	0	0	0	0	0	0	0	0	0	0	0	0	0	0	0	0	0	0	0	0	0	0	0
007	Hex1HexNAc1Sul1	Gal(β1-4)GlcNAc( -D "6S")	464	1	1	0	0	1	464	Peeling	NR	#N/A	0	0	0	0	0	0	0	0	0	0	0.00166644	0	0	0	0	0	0	0	0	0	0	0	0	0	0	0	0	0	0	0	0	0	0	0	0	0	0
008	NeuAc1Hex1	Neu5Ac(α2-3)Gal	472	1	0	0	1	0	472	Peeling	NR	#N/A	0	0	0.00170786	0.00135832	0.00064824	0.000788555	0	0	0	0.000765313	0	0	0.000197968	0.00114407	0.0024634	0.000813942	0	0	0	0.00037844	0.000260882	0.00193359	0.00147957	8.78349e-05	5.57884e-05	0.00664119	0	0	0.00140751	0.000937594	0	0	0.000566953	0	0	0.000370834	0.00243269
009	Hex2deHex1	Gal(α1-3)[Fuc(α1-2)]Gal	489	2	0	1	0	0	489	Peeling	NR	#N/A	0	0	0	0	0	0	0	0	0	0	0	0	0	0	0	0.00248392	0.00619279	0.000501827	0.00417083	0	0	0	0	0	0	0	0	0	0	0	0	0	0	0	0	0	0
010	NeuAc1HexNAc1	Neu5Ac(α2-6)GalNAc	513	0	1	0	1	0	513	Glycan	1	28289177	0.0153888	0.00142902	0.00179787	0.00199601	0.00144647	0.00145705	0.00174598	0.00297969	0.000212072	0.00230036	0.000859862	0.00116266	0.00448752	0.00210149	0.00469921	0.00282401	0	0.000289022	0.000156439	0.00779521	0.00555515	0.00565185	0.00362023	0.00399709	0.00296893	0.00428181	0.00826945	0.0107612	0.00676	0.00692379	0.0175343	0.0179079	0.019317	0.00187871	0.00238939	0.000987488	0.00149169
011	Hex1HexNAc1deHex1	NA	530	1	1	1	0	0	#N/A	#N/A	#N/A	#N/A	0	0	0	0	0	0	0	0	0	0	0	0	0	0	0	0	0	0	0	0	0	0	0	0	0	0	0.000918107	0	0	0	0	0	0	0	0	0	0
012	Hex1HexNAc1deHex1	NA	530	1	1	1	0	0	#N/A	#N/A	#N/A	#N/A	0	0	0	0	0	0	0	0	0	0	0	0	0	0	0	0	0	0	0	0	0	0	0	0	0	0	0	0	0	0	0	0	0	0	0	0	0
013	Hex1HexNAc1deHex1	Fuc(α1-2)[GalNAc(α1-3)]Gal	530	1	1	1	0	0	530	Peeling	NR	#N/A	0.0164586	0.0205399	0.019109	0.0186192	0.00566074	0.00464177	0.00599744	0	0	0	0	0	0	0	0	0	0	0	0	0.00382818	0.00326924	0.00358999	0.00418505	0	0	0	0.00190522	0.00173201	0	0.000861581	0.0128019	0.0119509	0.0173873	0.0199315	0.00552312	0.0049495	0.00951995
014	Hex1HexNAc1deHex1	NA	530	1	1	1	0	0	#N/A	#N/A	#N/A	#N/A	0	0	0	0	0	0.000685534	0	0.00390667	0.00103813	0.00445458	0.0033113	0.00223454	0.00668611	0.00213283	0.00729538	0	0	0	0	0	0	0	0	0	0	0	0	0	0	0	0	0	0	0	0.00159557	0.00182399	0.00166659
015	Hex1HexNAc1deHex1	NA	530	1	1	1	0	0	#N/A	#N/A	#N/A	#N/A	0	0	0	0	0	7.79208e-05	0	0.00621413	0.00205767	0.000702165	0.00548495	0.000527244	0.00126054	0.000391682	0.0154528	0	0	0	0	0.00146017	0.00107749	0	0	0.00114425	0.000877462	0	0.00102538	0.00150464	0	0.00106912	0	0	0	0	0	0	0
016	Hex1HexNAc1deHex1	Fuc(α1-2)Gal(β1-4)GlcNAc	530	1	1	1	0	0	530	Peeling	NR	#N/A	0	0	0	0	0.00143732	0.000968088	0.00164153	0	0	0	0	0	0	0	0	0	0	0	0	0	0.00106707	0	0	0.00133461	0.000140483	0	0	0	0	0	0	0	0	0	0	0	0
017	Hex1HexNAc1deHex1	NA	530	1	1	1	0	0	#N/A	#N/A	#N/A	#N/A	0	0	0	0	0	0	0	0	0	0	0	0	0	0	0	0	0	0	0	0.00186269	0.00269201	0	0.0012987	0	0	0	0	0	0	0	0	0	0	0	0	0	0
018	Hex1HexNAc1deHex1	Fuc(α1-2)Gal(β1-3)GalNAc	530	1	1	1	0	0	530	Glycan	1	28289177	0.0548488	0.0529473	0.0670406	0.0764009	0.0980147	0.0935914	0.0113357	0.0007956	0.000906441	0.00658222	0	0	0	0.00129592	0.00126851	0.0954075	0.146767	0.0107027	0.114657	0.0710159	0.0780925	0.0398765	0.0559631	0.106409	0.0855226	0.0488244	0.0832494	0.0963591	0.0287049	0.0565439	0.0638282	0.0554463	0.0554487	0.0510132	0.0539262	0.0622096	0.0662045
019	Hex2HexNAc1	Gal(β1-4)GlcNAc(β1-3)Gal	546	2	1	0	0	0	546	Peeling	NR	#N/A	0	0	0	0	5.23362e-05	6.52295e-05	0	0.000414135	3.12741e-05	0.000328323	0.000147145	0.000216719	0.000534121	0.000363725	0.000939661	0	0	0	0	0	0	0	0	0	0.000156968	0	0	0	0	0	0.000361605	0	0	0	0.000476104	0.000342955	0
020	Hex2HexNAc1	Gal(β1-3)GlcNAc(β1-3)Gal	546	2	1	0	0	0	546	Peeling	NR	#N/A	0	0	0	0	0	0	0	0.000327403	0.000225089	0.000150954	0.000222419	2.92545e-05	0.000412373	0	0.000440095	0	0	0	0	0	0	0	0	0	0	0	0	0	0	0	0	0	0	0	0	0	0
021	HexNAc2deHex1	NA	571	0	2	1	0	0	#N/A	#N/A	#N/A	#N/A	0	0	0	0	0.000749004	0	0	0	0	0	0	0	0	0	0	0	0	0	0	0	0	0	0	0	0.000430157	0	0	0	0	0	0	0.000749663	0	8.1921e-05	0	0	0
022	Hex1HexNAc2	Gal(β1-3)[GlcNAc(β1-6)]GalNAc	587	1	2	0	0	0	587	Glycan	1	28289177	0.00102141	0.000854733	0.000112719	0.00118319	0.000438229	0.000720143	0.000598868	0.00321297	0.00391112	0.00291852	0.00291847	0.00376572	0.00587839	0.00208669	0.00470828	0.0176431	0.00136101	0.000269316	0.0015098	0.0113738	0.0124674	0.0164856	0.0300103	0.011862	0.00745502	0.0254661	0.0175724	0.00202818	0.0199443	0.0215544	0.000876373	0.000775653	0.0118584	0.0138874	0.0191872	0.0161503	0.0317206
023	Hex1HexNAc2	Gal(β1-4)GlcNAc(β1-3)GalNAc	587	1	2	0	0	0	587	Glycan	1	28289177	0.00579945	0.000583913	0.000786134	0.000913612	0.000845017	0.00160753	0.00122693	0.000746517	0.00156413	0.00147218	0.000990652	0.00102634	0.0359	0	0.00334687	0.00577311	0.00597664	0.00262013	0.00561362	0.00987181	0.0107412	0.00727117	0.0145253	0.0104241	0.00758971	0.00450491	0.0102536	0.00995965	0	0.00885614	0	0.000166248	0.00215417	0.00207016	0.0136739	0.0101391	0.0195736
024	Hex1HexNAc2	Gal(β1-4)GlcNAc(β1-6)GalNAc	587	1	2	0	0	0	587	Peeling	NR	#N/A	0.0119517	0.000206382	0.000392342	5.54868e-05	0	0.000578886	0.00024867	0.000318069	0.00037064	0.000135762	0.000422236	0.000829589	0	0.00159944	0	0	0	0	0	0	0	0	0	0	0	0	0	0	0	0	0	0	0	0	0	0	0
025	Hex1HexNAc2	NA	587	1	2	0	0	0	#N/A	#N/A	#N/A	#N/A	0	0	0	0	0	0	0	0.0221942	0.0254073	0.0210589	0.0230612	0.0022764	0.00451137	0.0163119	0.0379681	0	0	0	0	0	0	0	0	0	0	0	0.00284531	0.00544384	0	0	0.0163441	0.000667578	0.0032247	0.000775193	0.00648479	0.00704289	0.00438926
026	Hex1HexNAc1deHex1Sul1	NA	610	1	1	1	0	1	#N/A	#N/A	#N/A	#N/A	0	0	0	0	0	0	0	0	0	0	0	0	0	0	0	0	0	0	0	0	0	0	0	0	0	0	0	0	0	0	0	0	0	0	0	0	0
027	HexNAc3	GalNAc(β1-4)GlcNAc(β1-3)GalNAc	628	0	3	0	0	0	628	Glycan	1	28289177	0.00257681	0.000295422	0.00026899	0.000243234	0.000381541	0.000445365	0.00057204	0	0	0.000101977	0.000105394	0	0	0	0	0.00408704	0.0074481	0.000479706	0.000466875	0.000819187	0.00285721	0.000630945	0.00209971	0.00187879	0.00181133	0	0.00080571	0.000474765	0	0	0.000473287	0.00106053	0	0	0.0017951	0.000188274	0.00209441
028	HexNAc3	NA	628	0	3	0	0	0	#N/A	#N/A	#N/A	#N/A	0	0	0	0	0	0	0	0	0.00281881	0.000217616	0.00199136	0.000203307	0.00530412	0	0.00455931	0	0	0	0	0	0	0	0	0.000408995	0	0	0	0	0	0	0	0	0	0	0	0	0
030	NeuAc1Hex1HexNAc1	Gal(β1-3)[Neu5Ac(α2-6)]GalNAc	675	1	1	0	1	0	675	Glycan	1	28289177	0.00460206	0.000547355	7.40542e-05	0.000699517	0.00021685	4.69781e-05	0.000588126	0.00203902	0.00123169	0.00141578	0.000785553	0.00111543	0.00236063	0.00182511	0.00283439	0.00262828	0	0.000214544	0.000399698	0.00494521	0.00361794	0.00592328	0.00673902	0.00193834	0.00118113	0.00103043	0.00363658	0.00464731	0.00505768	0.00533537	0.00372174	0.00487531	0.00718708	0.0106078	0.00199874	0.00168471	0.00731377
031	NeuAc1Hex1HexNAc1	Neu5Ac(α2-3)Gal(β1-3)GalNAc	675	1	1	0	1	0	675	Glycan	1	28289177	0.00346751	3.64516e-05	0.000693446	0.000770417	0.000152501	0.000260797	0.000517888	0.000341638	0.000384333	0.00027878	8.70579e-05	0.000282376	0.000777617	0.000741976	0.000918478	0.00177845	0.00389773	0.000468791	0.0002196	0.00142762	0.00130345	0.00655276	0.00611493	0.00278578	0.00184593	0.0156068	0.00112272	0.00132212	0.00963613	0.00324741	0	0	0.00278155	0.00174389	0.00163602	0.00117839	0.00681211
032	Hex1HexNAc1deHex2	Fuc(α1-2)Gal(β1-4)[Fuc(α1-3)]GlcNAc	676	1	1	2	0	0	676	Peeling	NR	#N/A	0	0	0.00188513	0.00187666	0.000405944	0.000289081	0.00316611	0	0	0	0	0	0	0	0	0.00140228	0	0	0	0.00369683	0.0040145	0	0.00174785	0.004895	0.00449373	0.00370566	0.00252605	0.00243957	0	0	0	0	0	0	0.0011896	0.00135674	0
033	Hex1HexNAc1deHex2	NA	676	1	1	2	0	0	#N/A	#N/A	#N/A	#N/A	0	0	0	0	0	0	0	0	0	0	0	0	0	0	0	0	0	0	0	0	0	0	0	0	0	0	0	0	0	0	0	0	0	0	0	0	0
034	Hex2HexNAc1deHex1	NA	692	2	1	1	0	0	#N/A	#N/A	#N/A	#N/A	0	0	0	0	0	0	0	0	0	0	0	0	0	0	0	0	0	0	0	0	0	0	0	0.000638143	0	0	0	0	0	0	0	0	0	0	0	0	0
035	Hex2HexNAc1deHex1	NA	692	2	1	1	0	0	#N/A	#N/A	#N/A	#N/A	0	0	0	0	0	0	0	0	0	0	0	0	0	0	0	0	0	0	0	0	0.00128511	0	0	0	0	0	0	0	0	0	0	0	0	0	0	0	0
036	Hex2HexNAc1deHex1	NA	692	2	1	1	0	0	#N/A	#N/A	#N/A	#N/A	0	0	0	0	0	0	0	0	0	0	0	0	0	0	0	0.00304484	0.0067912	0.00500629	0	0	0	0	0	0	0.0011315	0	0	0	0	0	0	0	0	0	0	0	0
037	NeuAc1HexNAc2	GlcNAc(β1-3)[Neu5Ac(α2-6)]GalNAc	716	0	2	0	1	0	716	Glycan	1	28289177	0.0012473	0	0.00201053	0.000207116	0.00128302	0	0	0	0	0	0	0	0	0	0	0	0	0	0	0.00110304	0.00103786	0	0	0.000768836	5.71946e-05	0	0	0	0	0	0	0	0	0	0	0	0
038	NeuAc1HexNAc2	GalNAc(α1-3)[Neu5Ac(α2-6)]GalNAc	716	0	2	0	1	0	716	Glycan	1	28289177	0	0	0	0	0	0	0	0	0	0	0	0	0	0	0	0	0	0	0	0.000829831	0.000618673	0	0	0	0	0	0	0	0	0	0	0	0	0	0	0	0
039	Hex1HexNAc2deHex1	NA	733	1	2	1	0	0	#N/A	#N/A	#N/A	#N/A	0	0	0	0.00306015	0	0	0	0	0	0	0	0	0	0	0	0	0	0	0	0.0010848	0	0	0	0.000950028	0.000558219	0	0	0	0	0	0	0	0	0	0	0	0
040	Hex1HexNAc2deHex1	NA	733	1	2	1	0	0	#N/A	#N/A	#N/A	#N/A	0	0	0	0	0	0	0	0	0	0	0	0	0	0	0	0	0	0	0	0	0	0	0	0	0	0	0	0	0.00119658	0	0	0	0	0	0	0	0
041	Hex1HexNAc2deHex1	Fuc(α1-2)[GalNAc(α1-3)]Gal(β1-4)GlcNAc	733	1	2	1	0	0	733	Peeling	NR	#N/A	0.000667835	0	8.29149e-05	0.000675438	0.000676196	0.000702818	0.00143886	0	0	0	0	0	0	0	0	0	0	0	0	0	0	0	0	0	0.000225349	0	0	0	0	0	0	0	0	0	0	0	0
042	Hex1HexNAc2deHex1	NA	733	1	2	1	0	0	#N/A	#N/A	#N/A	#N/A	0	0	0	0	0	0	0	0	0	0	0	0	0	0	0	0.00149678	0.000142752	0	0.00121733	0	0	0.00102159	0.00203142	0	0	0	0.000386265	0.00314554	0.000971543	0.00164773	0	0	0	0	0	0	0
043	Hex1HexNAc2deHex1	Fuc(α1-2)Gal(β1-3)GlcNAc(β1-3)GalNAc	733	1	2	1	0	0	733	Glycan	1	28289177	0	0	0	0	0.00104759	0.00220612	0.00466055	0	0	0	0	0	0	0	0	0.0059954	0.0141013	0.0117225	0.00885803	0.0475219	0.0566209	0.0185442	0.033163	0.0105457	0.00743745	0.00208371	0.00613496	0.000729361	0	0.00389118	0	0	0	0	0	0	0
044	Hex1HexNAc2deHex1	Fuc(α1-2)[GalNAc(α1-3)]Gal(β1-3)GalNAc	733	1	2	1	0	0	733	Glycan	1	28289177	0.00606108	0.0629931	0.0655953	0.0636198	0.0168216	0.0159087	0.0025571	0	0	0.000990581	0	0	0	0	0	0	0	0	0	0	0	0	0	0	0	0	0.00692792	0.0116275	0	0.00516503	0.0722401	0.0684761	0.0478156	0.00646687	0.026577	0.0334894	0.0189998
045	Hex1HexNAc2deHex1	NA	733	1	2	1	0	0	#N/A	#N/A	#N/A	#N/A	0	0	0	0	0	0	0	0	0	0	0	0	0	0	0	0	0	0	0	0	0	0	0	0	0	0.00515219	0	0	0	0	0	0	0	0	0	0	0
046	Hex1HexNAc2deHex1	Fuc(α1-2)Gal(β1-4)GlcNAc(β1-3)GalNAc	733	1	2	1	0	0	733	Glycan	1	28289177	0	0.0162168	0.0165154	0.0164635	0.00283861	0.0239763	0.011296	0	0	0.00116132	0	0	0	0	0	0.00613314	0.00564108	0.00435542	0.00649436	0.0128925	0.0176099	0.00297971	0.00867599	0.031883	0.0306493	0.00779916	0.00471604	0.000497526	0	0.00251294	0	0	0	0	0.0120939	0.0129534	0.0102833
047	Hex1HexNAc2deHex1	Fuc(α1-2)Gal(β1-3)[GlcNAc(β1-6)]GalNAc	733	1	2	1	0	0	733	Glycan	1	28289177	0.0117306	0.0105748	0.0149243	0.0135101	0.0129845	0.0141583	0.0158883	0	0	0.000833052	0	0	0	0	0	0.0352707	0.046759	0.0452984	0.00375128	0.0242687	0.0221478	0.0243489	0.0211544	0.0283522	0.0205579	0.0152042	0.0420667	0.00500676	0.0243107	0.0332429	0.00954021	0.000110593	0.0105435	0.0119959	0.0104592	0.0110312	0.0101637
048	Hex1HexNAc2deHex1	NA	733	1	2	1	0	0	#N/A	#N/A	#N/A	#N/A	0	0	0	0	0	0	0	0	0	0	0	0	0	0	0	0	0	0	0	0	0	0	0	0	0	0	0	0	0	0	0	0	0	0	0	0	0
049	Hex2HexNAc2	Gal(β1-3)[Gal(β1-4)GlcNAc(β1-6)]GalNAc	749	2	2	0	0	0	749	Glycan	1	28289177	0.0136363	0.00610349	0.00899171	0.0124471	0.00455214	0.0206879	0.0134007	0.528132	0.493587	0.453601	0.498145	0.511858	0.102317	0.445535	0.0932858	0.00860668	0.00361188	0.0086463	0.00567396	0.017463	0.016337	0.0140963	0.0217164	0.0316046	0.0171438	0.0149194	0.0287164	0.0416399	0.00170789	0.0190713	0.0273822	0.0145865	0.0136345	0.0182482	0.0487626	0.0496934	0.0536911
050	Hex2HexNAc2	Gal(β1-4)GlcNAc(β1-3)Gal(β1-3)GalNAc	749	2	2	0	0	0	749	Glycan	1	28289177	0.0062094	0.00075506	0.00771023	0.0120581	0.00402087	0.0161121	0.00933569	0	0	0	0	0	0	0	0	0	0	0	0	0	0	0	0	0	0	0	0	0	0	0	0	0	0.00764314	0.00105101	0	0	0
051	Hex2HexNAc2	NA	749	2	2	0	0	0	#N/A	#N/A	#N/A	#N/A	0	0	0	0	0	0	0	0	0	0	0	0	0	0	0	0.000236025	0	0	0	0	0	0	0	0	0	0	0	0	0	0	0	0	0	0	0	0	0
052	NeuAc1Hex1HexNAc1Sul1	NA	755	1	1	0	1	1	#N/A	#N/A	#N/A	#N/A	0	0	0	0	0	0	0	0	0	0	0	0	0	0	0	0	0	0	0	0	0	0	0	0	0	0	0	0	0.000567557	0	0	0	0	0	0	0	0
053	HexNAc3deHex1	Fuc(α1-3)[GalNAc(β1-4)]GlcNAc(β1-3)GalNAc	774	0	3	1	0	0	774	Glycan	NR	#N/A	0	0	0	0	0	0	0	0	0	0	0	0	0	0	0	0	0	0	0	0.000559812	0.00126137	0	0	0.000482281	5.08619e-05	0	0	0	0	0	0	0	0	0	0	0	0
054	Hex1HexNAc3	Gal(β1-3)[GalNAc(β1-4)GlcNAc(β1-6)]GalNAc	790	1	3	0	0	0	790	Glycan	1	28289177	0	0.00175729	0.00216057	0.00265371	0.00423026	0.0145608	0.00769956	0.0859591	0.0875584	0.0781003	0.0795105	0.0955393	0.219693	0.0712256	0.180542	0.0139195	0.00883573	0.0169819	0.00921557	0	0.00224828	0	0.00378982	0.00840302	0.00470907	0	0.000331041	0.00309939	0	0	0.00951918	0.00609332	0.00314468	6.17786e-05	0.0114776	0.0113874	0.0154509
055	Hex1HexNAc3	NA	790	1	3	0	0	0	#N/A	#N/A	#N/A	#N/A	0.00677887	0.00199172	0.00186994	0	0.000991545	0	0.00142839	0	0	0	0	0	0	0	0	0	0	0	0	0.00297689	0	0.00408043	0.00336784	0	0	0.00560614	0	0	0.000368435	0.00305804	0.000284143	0	0	0	0	0	0
056	Hex1HexNAc3	GlcNAc(β1-3)[Gal(β1-4)GlcNAc(β1-6)]GalNAc	790	1	3	0	0	0	790	Glycan	3	26274979	0	0	0	0	0	0	0	0	0	0	0	0	0	0	0	0	0	0	0	0	0	0	0	0.00267365	0.00138281	0	0	0	0	0	0	0	0	0	0	0	0
057	Hex1HexNAc3	Gal(β1-4)GlcNAc(β1-3)[GlcNAc(β1-6)]GalNAc	790	1	3	0	0	0	790	Glycan	NR	#N/A	0.00357992	0	0.00144817	0	0	0	0	0	0	0	0	0	0	0	0	0	0	0	0	0.00211884	0.00214934	0.00187509	0.00329627	0	0	0	0.00150484	0.0025712	0	0.000181221	0.00438677	0.00161117	0	0.00431009	0.00210888	0.00302324	0.00301075
058	Hex1HexNAc3	Gal(β1-4)GalNAc(β1-4)GlcNAc(β1-3)GalNAc	790	1	3	0	0	0	790	Glycan	NR	#N/A	0.00191806	0	0	0	0	0	0	0	0	0	0	0	0	0	0	0	0	0	0	0	0	0	0	0	0	0	0	0	0	0	0	0	0	0	0	0	0
059	Hex1HexNAc2deHex1Sul1	Fuc(α1-2)Gal(β1-3)[6GlcNAc(β1-6 -D "S")]GalNAc	813	1	2	1	0	1	813	Glycan	1	28289177	0	0	0	0	0	0	0	0	0	0	0	0	0	0	0	0	0	0	0.00100728	0	0	0	0	0	0	0	0	0	0	0	0	0	0	0	0	0	0
060	NeuAc1Hex1HexNAc1deHex1	Fuc(α1-2)Gal(β1-3)[Neu5Ac(α2-6)]GalNAc	821	1	1	1	1	0	821	Glycan	1	28289177	0.00175449	0.00233428	0.000377682	0.00335602	0.00342108	0.00289346	0.00365353	0	0	0	0	0	0	0	0	0	0	0.00163096	0.00117408	0.00225329	0.000950063	0	0	0	0	0	0.0010383	0.000152879	6.8125e-05	0.00078632	0.0038852	0.00371334	0.00228966	0.00328508	0	0	0
061	Hex2HexNAc2Sul1	Gal(β1-3 -D "S")[Gal(β1-4)GlcNAc(β1-6)]GalNAc	829	2	2	0	0	1	829	Glycan	1	28289177	0	0	0	0	0	0	0	0.00576678	0.000282227	0.00226079	0.0063439	0.00236976	0.0112705	0.0052006	0.0041728	0	0	0	0	0	0	0	0	0	0	0	0	0	0	0	0	0	0	0	0	0	0
062	HexNAc4	GlcNAc(β1-3)[GalNAc(β1-4)GlcNAc(β1-6)]GalNAc	831	0	4	0	0	0	831	Glycan	NR	#N/A	0	0	0	0	0	0	0	0	0	0	0	0	0	0	0	0	0	0	0	0	0	0	0	0	0	0	0	0	0	0	0	0	0	0	0	0	0
063	Hex2HexNAc1deHex2	NA	838	2	1	2	0	0	#N/A	#N/A	#N/A	#N/A	0	0	0	0	0	0	0	0	0	0	0	0	0	0	0	0	0	0	0	0.000807322	0	0.00146214	0	0	0	0.000877545	0	0	0	0	0	0	0	0	0	0	0
064	Hex2HexNAc1deHex2	NA	838	2	1	2	0	0	#N/A	#N/A	#N/A	#N/A	0	0	0	0	0	0	0	0	0	0	0	0	0	0	0	0	0	0	0	0.00043292	4.82041e-05	0	0	0	0	0	0	0	0	0	0	0	0	0	0	0	0
065	Hex2HexNAc1deHex2	NA	838	2	1	2	0	0	#N/A	#N/A	#N/A	#N/A	0	0	0	0	0	0	0	0	0	0	0	0	0	0	0	0.00162244	0.00278044	0.00210313	0.00251713	0	0	0	0	0	0	0	0	0	0	0	0	0	0	0	0	0	0
066	Hex2HexNAc1deHex2	NA	838	2	1	2	0	0	#N/A	#N/A	#N/A	#N/A	0	0	0	0	0.000395041	0	0	0	0	0	0	0	0	0	0	0.00180738	0.00359534	0.000354998	0.00313567	0.000231814	0.00272221	0	0.00157686	0.000801572	0.00059804	0	0.00183588	0.00189363	0	0.00102329	0	0	0	0	0	0	0
067	Hex2HexNAc1deHex2	NA	838	2	1	2	0	0	#N/A	#N/A	#N/A	#N/A	0	0	0	0	4.37874e-05	0.000241901	0.000360555	0	0	0	0	0	0	0	0	0	0	0	0	0	0.000933537	0	0	0.0029901	0.00292665	0	0.000983853	0	0	0	0	0	0	0	0	0	0
068	Hex3HexNAc1deHex1	NA	854	3	1	1	0	0	#N/A	#N/A	#N/A	#N/A	0	0	0	0	0	0	0	0	0	0	0	0	0	0	0	0.00196372	1.92978e-05	0	0.00238093	0	0	0	0	0	0	0	0	0	0	0	0	0	0	0	0	0	0
069	Hex3HexNAc1deHex1	NA	854	3	1	1	0	0	#N/A	#N/A	#N/A	#N/A	0	0	0	0	0	0	0	0	0	0	0	0	0	0	0	0	0	0	0	0	0	0	0	0	0	0	0	0	0	0	0	0	0	0	0	0	0
070	Hex1HexNAc3Sul1	NA	870	1	3	0	0	1	#N/A	#N/A	#N/A	#N/A	0	0	0	0	0	0	0	0	0	0	0	0	0	0	0	0	0	0	0	0	0	0	0	0	0	0	0	0	0	0	0	0	0	0	0	0	0
071	NeuAc1Hex1HexNAc2	NA	878	1	2	0	1	0	#N/A	#N/A	#N/A	#N/A	0	0	0	0	0	0	0	0	0	0	0	0	0	0	0	0	0	0	0	0	0	0	0	0	0	0.000476748	0	0	0	0	0	0	0	0	0	0	0
072	NeuAc1Hex1HexNAc2	Gal(β1-4)GlcNAc(β1-3)[Neu5Ac(α2-6)]GalNAc	878	1	2	0	1	0	878	Glycan	NR	#N/A	0	0	0.000174744	0.00216137	0.000469316	0.000900118	0	0	0	0	0	0	0	0	0	0.00279797	0.00238199	0	0	0	0	0	0	0	0.000269515	0	0	0	0	0	0	0	0	0	0	0	0
073	NeuAc1Hex1HexNAc2	NA	878	1	2	0	1	0	#N/A	#N/A	#N/A	#N/A	0	0	0	0	0	0	0	1.17458e-05	0	0.00182465	0	0.00123679	0	0	0	0	0	0	0	0	0	0	0	0	0	0	0	0	0	0	0	0	0	0	0	0	0
074	NeuAc1Hex1HexNAc2	Neu5Ac(α2-3)Gal(β1-3)[GlcNAc(β1-6)]GalNAc	878	1	2	0	1	0	878	Glycan	1	28289177	0.00268099	0.000227439	0.000374513	0.000435926	9.75669e-05	0.000116962	0.000273405	0.000115202	0	0.000145342	0	0	0.000446846	0.000297302	0.000347998	0	0	0.000376926	0.000159586	0.000264345	0.00143446	0.00313756	0.00326552	0.00461162	0.00278161	0.00747151	0.00205154	0.00299749	0.00604975	0.000440579	0	0	0.00183223	0	0.0034656	0.000239594	0.00322036
075	Hex1HexNAc2deHex2	Fuc(α1-2)[GalNAc(α1-3)]Gal()[Fuc]GlcNAc	879	1	2	2	0	0	879	Peeling	NR	#N/A	0.00447041	0.0033136	0.000429181	0.00313942	9.47913e-05	0.000905396	0	0	0	0	0	0	0	0	0	0	0	0	0	0.00142014	0.00113957	0	0	0	0	0	0	0	0	0	0.000351766	0.00254694	0.00187017	0.00441621	0.0012079	0.0014477	0
076	Hex1HexNAc2deHex2	NA	879	1	2	2	0	0	#N/A	#N/A	#N/A	#N/A	0	0	0	0	0	0	0	0	0	0	0	0	0	0	0	0	0	0	0	0	0	0	0	0	0	0	0	0	0	0	0	0	0	0	0	0	0
077	Hex2HexNAc2deHex1	Gal(β1-3)[Gal(β1-3)[Fuc(α1-4)]GlcNAc(β1-6)]GalNAc	895	2	2	1	0	0	895	Glycan	1	28289177	0	0.000211937	0.000239884	0.000273304	7.2942e-05	0	0	0	0.000320686	0.000257239	0.000726989	0.00163972	0.00118883	0.000583275	0.000615226	0	0	3.57413e-05	0	0	0	0	0	0.00200299	0.000685682	0.00311668	0	0	0	0	0	0	0	0	0	0	0
078	Hex2HexNAc2deHex1	GalNAc(α1-3)[Fuc(α1-2)]Gal(β1-4)GlcNAc(β1-3)Gal	895	2	2	1	0	0	895	Peeling	NR	#N/A	0.0077946	0.00573538	0.00638483	0.00706177	4.73845e-05	0	0	0	0	0	0	0	0	0	0	0.00178465	0	0	0	0.00142037	0.00135442	0.0127544	0.00159391	0	0	0	0.00211526	0.00291775	0.0342146	0.0222834	0.00120652	0.00378662	0.0079475	0.00803618	0.000370564	0.00229377	0.00273383
079	Hex2HexNAc2deHex1	Gal(β1-3)[Fuc(α1-4)]GlcNAc(β1-3)Gal(β1-3)GalNAc	895	2	2	1	0	0	895	Peeling	NR	#N/A	0	0	0	0	0	0	0	0	0	0	0.000459111	0.000123355	0	0	0	0	0	0	0	4.63628e-05	0.0013072	0	0	0	0	0	0	0	0	0	0	0	0.00606525	0	0	0	0
080	Hex2HexNAc2deHex1	NA	895	2	2	1	0	0	#N/A	#N/A	#N/A	#N/A	0	0	0	0	0	0	0	0	0	0	0	0	0	0	0	0.00615695	0.011713	0.0103073	0.00905609	0	0	0.00185199	0.000594	0	0	0	0.000757221	0	0	0.00423836	0	0	0	0	0	0	0
081	Hex2HexNAc2deHex1	NA	895	2	2	1	0	0	#N/A	#N/A	#N/A	#N/A	0	0.00285036	0.00394958	0.0039872	0.00368542	0.00208376	0.0085417	0	0	0	0	0	0	0	0	0	0	0	0	0	0	0	0	0	0	0	0	0	0	0	0	0	0	0	0	0	0
082	Hex2HexNAc2deHex1	Gal(β1-4)[Fuc(α1-3)]GlcNAc(β1-3)Gal(β1-3)GalNAc	895	2	2	1	0	0	895	Glycan	4	29321476	0	0	0	0	0	0	0	0	0	0	0.00322993	0	0	0	0	0.00793715	0.0148814	0.00797012	0.0105936	0.00824316	0.0118554	0.00386062	0.00747841	0	0	0	0.00156872	0	0	0.00587195	0.00153723	0.00289806	0.00257615	0.00338521	0	0	0
083	Hex2HexNAc2deHex1	Fuc(α1-2)Gal(β1-4)GlcNAc(β1-3)Gal(β1-3)GalNAc	895	2	2	1	0	0	895	Glycan	1	28289177	0	0	0	0.00508129	0.00538148	0.00248678	0.00692871	0	0	0	0	0	0	0	0	0.00439541	0.00573068	0.00389938	0.00478628	0	0	0.00148156	0	0.0120225	0.0103666	0	0	0	0	0	0	0	0.00499016	0	0	0	0
084	Hex2HexNAc2deHex1	Gal(β1-3)[Fuc(α1-2)Gal(β1-4)GlcNAc(β1-6)]GalNAc	895	2	2	1	0	0	895	Glycan	1	28289177	0.0305698	0.0158337	0.017742	0.00204481	0.028908	0.0613487	0.0323713	0.00222563	0.00387596	0.00430839	0	0	0	0.00283789	0.00414017	0.0218919	0.00770629	0.0118446	0.000130013	0.00415431	0.0588448	0.014021	0.00370769	0.0847843	0.0666415	0.0196913	0.0405976	0.044591	0.00511652	0.01729	0.0306577	0.0184792	0.0159524	0.0239754	0.0402572	0.0443552	0.0353389
085	Hex2HexNAc2deHex1	NA	895	2	2	1	0	0	#N/A	#N/A	#N/A	#N/A	0	0	0	0	0	0	0	0	0	0	0	0	0	0	0	0	0	0	0	0	0	0	0	0	0	0	0	0	0	0	0	0	0	0	0	0	0
086	Hex2HexNAc2deHex1	NA	895	2	2	1	0	0	#N/A	#N/A	#N/A	#N/A	0	0	0	0	0	0	0	0.00423913	0	0.00362193	0.000739941	0	0	0	0.00497471	0	0	0	0	0	0	0	0	0	0	0	0	0	0	0	0	0	0	0	0	0	0
087	Hex2HexNAc2deHex1	Fuc(α1-2)Gal(β1-3)[Gal(β1-4)GlcNAc(β1-6)]GalNAc	895	2	2	1	0	0	895	Glycan	1	28289177	0.0533711	0.0360203	0.0524553	0.0592949	0.0700912	0.105996	0.0787836	0.0151674	0.00230989	0.00491226	0	0	0	0	0.00222052	0.0378546	0.0310091	0.0398649	0.0331643	0.0557286	0.00564615	0.0363946	0.0529047	0.102247	0.0697704	0.0359379	0.0934223	0.11687	0.0299142	0.0565626	0.0712072	0.047195	0.0457105	0.0547898	0.0901709	0.0913575	0.00845741
088	Hex3HexNAc2	NA	911	3	2	0	0	0	#N/A	#N/A	#N/A	#N/A	0	0	0	0	0	0	0	0	0	0	0	0	0	0	0	0	0	0	0	0	0	0	0	0	0	0	0	0	0	0	0	0	0	0	0	0	0
089	Hex3HexNAc2	NA	911	3	2	0	0	0	#N/A	#N/A	#N/A	#N/A	0	0	0	0	0	0	0	0	0	0	0.00691409	0.00605811	0	0	0.00244153	0.00488886	0	0.00433581	0.00149537	0	0	0	0	0	0	0	0.00409026	0.00517469	0	0	0	0	0	0	0	0	0
090	Hex3HexNAc2	NA	911	3	2	0	0	0	#N/A	#N/A	#N/A	#N/A	0	0	0	0	0	0	0	0.0014669	0.00182843	0.00165601	0	0	0	0.00123937	0.00392868	0	0	0	0	0	0	0	0	0	0	0	0	0	0	0	0	0	0	0	0	0	0
091	Hex1HexNAc3deHex1	NA	936	1	3	1	0	0	#N/A	#N/A	#N/A	#N/A	0	0	0	0	0	0	0	0	0	0	0.00163343	0.00164496	0	0	0	0	0	0	0	0	0	0	0	0	0	0	0	0	0	0	0	0	0	0	0	0	0
092	Hex1HexNAc3deHex1	Fuc(α1-2)[GalNAc(α1-3)]Gal(β1-4)GlcNAc(β1-3)GalNAc	936	1	3	1	0	0	936	Glycan	1	28289177	0.00937489	0.00797887	0.00840582	0.000860627	0.00143761	0.0012062	0.00138939	0	0	0	0	0	0	0	0	0	0	0	0	0.00709298	0.00867943	0.00184436	0.00446716	0	0	0	0.00093105	0.00170171	0	0.00110078	0.00393625	0.00333995	0.00150479	0.00338952	0.00518988	0.00546065	0.00563118
093	Hex1HexNAc3deHex1	Fuc(α1-2)[GalNAc(α1-3)]Gal(β1-3)[GlcNAc(β1-6)]GalNAc	936	1	3	1	0	0	936	Glycan	1	28289177	0.0198181	0.0176953	0.0186018	0.0170346	0.00171892	0.00232985	0.00290174	0	0	0	0	0	0	0	0	0	0	0	0	0.0060022	0.00413862	0.00315002	0.00257083	0	0	0	0.00186937	0.00125399	0	0	0.0205244	0.0188626	0.00957747	0.0167078	0.00522973	0.000600647	0.0033949
094	Hex1HexNAc3deHex1	GlcNAc(β1-3)[Fuc(α1-2)Gal(β1-4)GlcNAc(β1-6)]GalNAc	936	1	3	1	0	0	936	Glycan	1	28289177	0.000333595	0.00269726	0	0	0.00118119	0.00187578	0	0	0	0	0	0	0	0	0	0.00240821	0.00213767	0.00469525	0.00208569	0.00769518	0.0111845	0.00381428	0.00761125	0.00828387	0.000979177	0.00320123	0.00314412	0.00349549	0	0.00442211	0.00324537	0.00499499	0.00319735	0.00240866	0.00188466	0.00304659	0.00208435
095	Hex1HexNAc3deHex1	Fuc(α1-2)Gal(β1-3)[GalNAc(β1-4)GlcNAc(β1-6)]GalNAc	936	1	3	1	0	0	936	Glycan	1	28289177	0.0244836	0.0235045	0.024986	0.0273798	0.079434	0.0606017	0.0714217	0	0	0.00430204	0	0	0	0	0	0.0633296	0.085195	0.0611581	0.0643509	0.00997926	0.00184584	0.00427868	0.01359	0.0598478	0.0583364	0.00263628	0.00136884	0.0129704	0	0	0.00034897	0.0296273	0.0214725	0.0284482	0.029836	0.0334143	0.0265913
096	Hex2HexNAc3	NA	952	2	3	0	0	0	#N/A	#N/A	#N/A	#N/A	0	0.00460946	0.00367564	0	0.00151624	0	0	0	0	0	0.00166964	0	0	0	0	0.00367162	0	0	0	0.0108381	9.51654e-05	0.0214096	0.0154344	0.00136203	0.00423141	0.0359607	0.000925205	0.00100404	0.0358121	0.0224704	0	0	0.00349862	0	0.0120496	0.00954129	0.0198986
097	Hex2HexNAc3	NA	952	2	3	0	0	0	#N/A	#N/A	#N/A	#N/A	0	0	0	0	0	0	0	0	0	0	0	0	0	0	0	0	0	0	0	0	0	0	0	0	0	0	0	0	0	0	0	0	0	0	0	0	0
098	Hex2HexNAc3	NA	952	2	3	0	0	0	#N/A	#N/A	#N/A	#N/A	0	0	0	0	0	0	0	0	0	0	0	0	0	0	0	0	0	0	0	0	0	0	0	0	0	0	0	0	0	0	0	0	0	0	0	0	0
099	Hex2HexNAc3	NA	952	2	3	0	0	0	#N/A	#N/A	#N/A	#N/A	0.0138949	0	0.00145391	0	0	0	0	0	0	0	0	0	0	0	0	0	0	0	0	0	0	0	0	0	0	0	0	0	0	0	0	0	0	0	0	0	0
100	Hex2HexNAc3	Gal(β1-3)[GlcNAc(α1-4)Gal(β1-4)GlcNAc(β1-6)]GalNAc	952	2	3	0	0	0	952	Glycan	1	28289177	0	0	0	0.000310935	0	3.99677e-05	0	0.000356573	0.00068448	0.00077614	0.000958805	0.000857664	0.00104395	0.000445679	0.00167632	0	0	0.000503759	0	0.00286352	0.00227843	0	0.00313001	0.00240857	0.00119321	0	0.00346534	0.00427294	0	0	0.0211471	0.00497188	0.00224071	0.00929163	0.00493426	0.012436	0.00384217
101	Hex2HexNAc3	NA	952	2	3	0	0	0	#N/A	#N/A	#N/A	#N/A	0	0	0	0.000170648	0	0	0	0	0	0	0	0	0	0	0	0	0	0	0	0	0	0	0	0	0	0	0	0	0	0	0	0	0	0	0	0	0
103	Hex2HexNAc3	NA	952	2	3	0	0	0	#N/A	#N/A	#N/A	#N/A	0	0	0	0	0	0	0	0	0	0	0	0	0	0	0	0	0	0	0	0	0	0	0	0	0	0	0	0	0	0	0	0	0	0	0	0	0
104	NeuAc2Hex1HexNAc1	Neu5Ac(α2-3)Gal(β1-3)[Neu5Ac(α2-6)]GalNAc	966	1	1	0	2	0	966	Glycan	1	28289177	0.000496688	9.41709e-06	0.00661349	0.0010001	0	0.000215229	0.000222723	0	0	0	0	0.000191959	0	0.000359796	0	0	0	0	0	0	0	0.0165639	0.00509616	0	0	0.0282423	0	0	0.0252076	0.00459584	0	0	0.00507199	0	0	0	0.0111151
105	NeuAc2Hex1HexNAc1	NA	966	1	1	0	2	0	#N/A	#N/A	#N/A	#N/A	0	0	0	0	0	0	0.000440929	0	0	0	0	0	0	0.00151547	0	0	0	0	0	0	0	0	0	0	0	0	0	0	0	0	0	0	0	0	0	0	0
109	Hex1HexNAc4	NA	993	1	4	0	0	0	#N/A	#N/A	#N/A	#N/A	0	0	0	0	0	0	0	0	0	0	0	0	0	0	0	0	0	0	0	0	0	0	0	0	0	0	0	0	0	0	0	0	0	0	0	0	0
110	Hex1HexNAc4	GlcNAc(α1-4)Gal(β1-3)[GalNAc(β1-4)GlcNAc(β1-6)]GalNAc	993	1	4	0	0	0	993	Glycan	1	28289177	0.00472166	0	0	0.00133587	0	0.00156845	0	0	0	0	0	0	0	0	0	0	0	0	0	0	0	0	0	0.000603085	0	0	0	0	0	6.35559e-05	0.00904025	0.00325618	0	0.00414657	0	0	0
111	Hex1HexNAc4	Gal(β1-4)GlcNAc(β1-3)[GalNAc(β1-4)GlcNAc(β1-6)]GalNAc	993	1	4	0	0	0	993	Glycan	NR	#N/A	0	0	0	0	0	0	0	0	0	0	0	0.00167708	0	0	0	0	0	0	0	0	0	0	0	0.000865918	0.000845436	0	0	0	0	0	0	0	0	0	0	0	0
112	Hex3HexNAc1deHex2	NA	1000	3	1	2	0	0	#N/A	#N/A	#N/A	#N/A	0	0	0	0	0	0	0	0	0	0	0	0	0	0	0	0.00136695	0.000366831	0	0.00225227	0	0	0	0	0	0	0	0	0	0	0	0	0	0	0	0	0	0
113	Hex3HexNAc1deHex2	NA	1000	3	1	2	0	0	#N/A	#N/A	#N/A	#N/A	0	0	0	0	0	0	0	0	0	0	0	0	0	0	0	0	0.00118156	0.0010023	0.000100006	0	0	0	0	0	0	0	0	0	0	0	0	0	0	0	0	0	0
114	Hex1HexNAc3deHex1Sul1	NA	1016	1	3	1	0	1	#N/A	#N/A	#N/A	#N/A	0	0.000265795	0.00303203	0.00330501	0	0	0	0	0	0	0	0	0	0	0	0	0	0	0	0	0	0	0	0	0	0	0	0	0	0	0	0	0	0	0	0	0
115	NeuAc1Hex1HexNAc2deHex1	NA	1024	1	2	1	1	0	#N/A	#N/A	#N/A	#N/A	0	0	0	0	0	0	0	0	0	0	0	0	0	0	0	0	0	0	0	0	0	0	0	0	0	0	0	0	0	0	0	0	0	0	0	0	0
116	NeuAc1Hex1HexNAc2deHex1	Fuc(α1-2)Gal(β1-4)GlcNAc(β1-3)[Neu5Ac(α2-6)]GalNAc	1024	1	2	1	1	0	1024	Glycan	NR	#N/A	0	0	0.00194254	0	0.00254447	0.00024593	0.000361712	0	0	0	0	0	0	0	0	0	0	0	0	0	0.000939859	0	0	0.0016905	0.00138154	0	0	0	0	0	0	0	0	0	0	0	0
117	HexNAc5	NA	1034	0	5	0	0	0	#N/A	#N/A	#N/A	#N/A	0	0	0	0	0	0	0	0	0	0	0	0	0	0	0	0	0	0	0	0	0	0	0	0	0	0	0	0	0	0	0	0	0	0	0	0	0
118	NeuAc1Hex2HexNAc2	Neu5Ac(α2-3)Gal(β1-3)[Gal(β1-4)GlcNAc(β1-6)]GalNAc	1040	2	2	0	1	0	1040	Glycan	2	25722186	0.0102373	0.00638103	0.0132959	0.0157629	0	0.00361981	0	0.0578495	0.0430498	0.00382322	0.0250036	0.0281614	0.148516	0.118062	0.21354	0	0	0.00623116	0	0	0	0	0	0	0	0	0	0	0	0	0	0	0.00894606	0.00381715	0.00949316	0.0079656	0.0140225
119	NeuAc1Hex2HexNAc2	NA	1040	2	2	0	1	0	#N/A	#N/A	#N/A	#N/A	0	0	0	0	0	0	0	0	0	0	0	0.000519064	0	0	0	0	0	0	0	0	0	0	0	0	0	0	0	0	0	0	0	0	0	0	0	0	0
120	Hex2HexNAc2deHex2	Fuc(α1-2)Gal(β1-4)[Fuc(α1-3)]GlcNAc(β1-3)Gal(β1-3)GalNAc	1041	2	2	2	0	0	1041	Glycan	NR	#N/A	0.00154575	0.00154943	0.000223881	0	0.000958105	0	0	0	0	0	0	0	0	0	0	0	0	0	0	0.000378419	0.00255281	0.0026155	0.00231917	0.00078153	9.88477e-05	0.00134061	0.00153217	0.00166876	0.00324138	0.00203242	0	0.000722401	0	0.00110996	0.000796397	0.000731282	0
122	Hex2HexNAc2deHex2	Gal[Fuc]GlcNAc[Fuc(α1-2)]Gal(β1-3)GalNAc	1041	2	2	2	0	0	1041	Glycan	NR	#N/A	0	0	0	0	0	0	0	0	0	0	0	0	0	0	0	0	0	0	0	0	0	0	0	0	0	0	0	0	0	0	0	0	0	0	0	0	0
123	Hex2HexNAc2deHex2	Gal[Fuc]GlcNAc[Fuc(α1-2)]Gal(β1-3)GalNAc	1041	2	2	2	0	0	1041	Glycan	NR	#N/A	0	0	0	0	0.000145973	0	0	0	0	0	0	0	0	0	0	0	0	0	0	0	0	0	0	0.000594058	5.02631e-06	0	0	0	0	0	0	0	0	0	0	0	0
124	Hex2HexNAc2deHex2	Fuc(α1-2)Gal(β1-4)GlcNAc(β1-3)[Fuc(α1-2)]Gal(β1-3)GalNAc	1041	2	2	2	0	0	1041	Glycan	1	28289177	0	0	0.00380394	0.00488516	0.0129847	0.00442332	0.0173539	0	0	0	0	0	0	0	0	0.00308366	0.0057131	0	0.00357926	0.00541961	0.0072675	0.00223749	0.00621204	0	0	0	0.00462494	0.000595054	0	0.00331151	0	0	0	0	0	0	0
125	Hex2HexNAc2deHex2	NA	1041	2	2	2	0	0	#N/A	#N/A	#N/A	#N/A	0	0	0	0	0	0	0	0	0	0	0	0	0	0	0	0	0	0	0	0	0	0	0	0	0	0	0	0	0	0	0	0	0	0	0	0	0
126	Hex2HexNAc2deHex2	Gal(β1-3)[Fuc(α1-2)Gal[Fuc]GlcNAc(β1-6)]GalNAc	1041	2	2	2	0	0	1041	Glycan	NR	#N/A	0	0	0	0	0	0	0	0	0	0	0	0	0	0	0	0	0	0	0	0.00149512	0	0.000904594	0.000879991	0	0	0.00156808	0	0	0	0	0	0	0	0	0	0	0
127	Hex2HexNAc2deHex2	NA	1041	2	2	2	0	0	#N/A	#N/A	#N/A	#N/A	0	0	0	0	0	0	0	0	0	0	0	0	0	0	0	0.000388056	0.000202541	0	0	0	0.00451631	0	0	0.00781944	0.0183094	0	0.00660086	0.00833771	0	0	0.00426572	0.000319604	0	0.0022878	0	0	0
128	Hex2HexNAc2deHex2	NA	1041	2	2	2	0	0	#N/A	#N/A	#N/A	#N/A	0	0	0	0	0	0	0	0	0	0	0	0	0	0	0	0	0	0	0	0.0084978	0	0.00888485	0.00786369	0	0	0.022953	0	0	0.0145089	0.0102205	0	0	0	0	0	0	0
129	Hex2HexNAc2deHex2	NA	1041	2	2	2	0	0	#N/A	#N/A	#N/A	#N/A	0	0	0	0	0.00207049	0	0	0	0	0	0	0	0	0	0	0	0	0	0	0	0	0	0	0	0.000392741	0	0	0	0	0	0	0	0	0	0	0	0
130	Hex2HexNAc2deHex2	Fuc(α1-2)Gal(β1-3)[Gal[Fuc]GlcNAc(β1-6)]GalNAc	1041	2	2	2	0	0	1041	Glycan	1	28289177	0	0	0	0	0	0	0	0	0	0	0	0	0	0	0	0	0	0	0	0	0	0	0	0	0	0	0	0	0	0	0	0	0	0	0	0	0.00657211
131	Hex2HexNAc2deHex2	NA	1041	2	2	2	0	0	#N/A	#N/A	#N/A	#N/A	0	0	0	0	0	0	0	0	0	0	0	0	0	0	0	0	0	0	0	0.0343067	0	0.0516106	0.0243375	0	0	0.0602929	0	0	0.0992101	0.0535197	0	0	0	0	0	0	0
132	Hex2HexNAc2deHex2	Fuc(α1-2)Gal(β1-3)[Fuc(α1-2)Gal(β1-4)GlcNAc(β1-6)]GalNAc	1041	2	2	2	0	0	1041	Glycan	1	28289177	0.0111143	0.136757	0.0173734	0.176578	0.390021	0.322544	0.429035	0.00257014	0.00458926	0.0258916	0	0.00121579	0.00476054	0	0	0.138817	0.110522	0.0731053	0.1313	0.0163207	0.212046	0.0749551	0.141528	0.0489293	0.322524	0.0202924	0.21962	0.0206867	0.0448151	0.119688	0.0146839	0.143877	0.140334	0.117085	0.107343	0.120319	0.116852
133	Hex3HexNAc2deHex1	NA	1057	3	2	1	0	0	#N/A	#N/A	#N/A	#N/A	0	0	0	0	0	0	0	0	0	0	0	0	0	0	0	0.0283288	0.0289796	0.00409141	0.031044	0	0	0	0	0	0	0	0.0157519	0.0227576	0.00320468	0.0129586	0	0	0	0	0	0	0
134	Hex3HexNAc2deHex1	NA	1057	3	2	1	0	0	#N/A	#N/A	#N/A	#N/A	0	0	0	0	0	0	0	0	0	0	0	0	0	0	0	0	0	0	0	0	0	0	0	0	0	0	0	0	0	0	0	0	0	0	0	0	0
135	Hex3HexNAc2deHex1	NA	1057	3	2	1	0	0	#N/A	#N/A	#N/A	#N/A	0	0	0	0	0	0	0	0	0	0	0	0	0	0	0	0	0	0	0	0	0	0	0	0	0	0	0.00148872	0.00271313	0	0.00166351	0	0	0	0	0	0	0
136	Hex3HexNAc2deHex1	NA	1057	3	2	1	0	0	#N/A	#N/A	#N/A	#N/A	0	0	0	0	0.000621262	0	0	0	0	0	0	0	0	0	0	0	0	0	0	0	0	0	0	0	0	0	0.00092206	0	0	0	0	0	0	0	0	0	0
137	Hex3HexNAc2deHex1	NA	1057	3	2	1	0	0	#N/A	#N/A	#N/A	#N/A	0	0	0	0	0	0	0	0	0	0	0	0	0	0	0	0.0260909	0.0113453	0.0273203	0.0159658	0	0	0	0	0	0	0	0.00974573	0.00117567	0.000232816	0	0	0	0	0	0	0	0
138	Hex4HexNAc2	NA	1073	4	2	0	0	0	#N/A	#N/A	#N/A	#N/A	0	0	0	0	0	0	0	0	0	0	0	0	0	0	0	0	0	0	0	0	0	0	0	0	0	0	0	0	0	0	0	0	0	0	0	0	0
139	NeuAc1Hex1HexNAc3	NA	1081	1	3	0	1	0	#N/A	#N/A	#N/A	#N/A	0	0	0	0	0	0	0	0	0	0	0	0	0	0	0	0	0	0	0	0	0	0	0	0	0	0	0	0	0	0	0	0	0	0	0	0	0
140	NeuAc1Hex1HexNAc3	Neu5Ac(α2-3)Gal(β1-3)[GalNAc(β1-4)GlcNAc(β1-6)]GalNAc	1081	1	3	0	1	0	1081	Glycan	1	28289177	0.00224662	0.00163439	0.00236308	0.00247707	0.00154684	0.0012421	0.00225274	0	0	0	0	0	0.00752075	0.00409782	0.00791015	0.00114509	0	0	0	0	0	0	0	0.00199118	0.00182259	0	0	0	0	0	0	0	0	0	0	0	0
141	Hex2HexNAc3deHex1	NA	1098	2	3	1	0	0	#N/A	#N/A	#N/A	#N/A	0	0.00135559	0.00176586	0.00313907	0.000865645	0	0	0	0	0	0	0	0	0	0	0	0	0	0	0	0	0	0	0	0	0	0	0	0	0	0	0	0	0	0	0	0
142	Hex2HexNAc3deHex1	Gal(β1-3)[Fuc(α1-2)[GalNAc(α1-3)]Gal(β1-4)GlcNAc(β1-6)]GalNAc	1098	2	3	1	0	0	1098	Glycan	1	28289177	0.0471626	0.0251793	0.0205917	0.0173216	0.00344972	0.000961279	0.00798707	0	0	0	0	0	0	0.000206577	0.00314274	0	0	0	0	0.0163515	0.0147266	0.0078021	0.0116023	0	0	0	0	0	0	0	0.0560629	0.0390446	0.0300856	0.0460421	0.0466908	0.0525099	0.0556356
143	Hex2HexNAc3deHex1	GlcNAc(β1-3)[Fuc[Gal]GlcNAc(β1-6)]Gal(β1-3)GalNAc	1098	2	3	1	0	0	1098	Glycan	NR	#N/A	0	0	0	0	0	0	0	0	0	0	0	0	0	0	0	0	0	0	0	0	0	0	0	0.0018371	0.000536799	0.00754473	0.00196036	0.00339619	0.000835153	0.00773034	0	0	0	0	0	0	0
144	Hex2HexNAc3deHex1	NA	1098	2	3	1	0	0	#N/A	#N/A	#N/A	#N/A	0	0	0	0	0	0	0	0	0	0	0	0	0	0	0	0.000381285	0.00823251	0.00971854	0.00524778	0	0	0	0	0	0	0	0.00143645	0	0	0	0	0	0	0	0	0	0
145	Hex2HexNAc3deHex1	Fuc(α1-2)[GalNAc(α1-3)]Gal(β1-3)[Gal(β1-4)GlcNAc(β1-6)]GalNAc	1098	2	3	1	0	0	1098	Glycan	1	28289177	0.0213406	0.0128158	0.0152215	0.0161481	0.0023742	0.00338766	0.0024743	0	0	0	0	0	0	0	0	0.00254305	0	0	0	0	0	0	0	0	0	0	0.00263143	0	0	0	0.0302131	0.0206288	0.00153091	0.0228501	0.0270534	0.0324731	0.00260025
146	Hex2HexNAc3deHex1	NA	1098	2	3	1	0	0	#N/A	#N/A	#N/A	#N/A	0	0	0	0	0	0	0	0	0	0	0	0	0	0	0	0.00777238	0.0133519	0.0114302	0.0133618	0.0162499	0.0149457	0.00587441	0.0113648	0	0	0	0.0114358	0.00215574	0	0.0113286	0	0	0	0	0	0	0
147	Hex2HexNAc3deHex1	NA	1098	2	3	1	0	0	#N/A	#N/A	#N/A	#N/A	0	0	0	0	0	0	0	0	0	0	0	0	0	0	0	0	0	0	0	0	0	0	0	0	0.00302719	0	0	0	0	0	0	0	0	0	0	0	0
148	Hex2HexNAc3deHex1	Gal(β1-4)GlcNAc(β1-3)[Fuc(α1-2)Gal(β1-4)GlcNAc(β1-6)]GalNAc	1098	2	3	1	0	0	1098	Glycan	NR	#N/A	0	0	0	0	0.00373119	0.00258646	0.00189136	0	0	0	0	0	0	0	0	0	0	0	0	0	0	0	0	0	0	0	0	0	0	0	0	0	0	0	0	0	0
149	Hex2HexNAc3deHex1	NA	1098	2	3	1	0	0	#N/A	#N/A	#N/A	#N/A	0	0	0	0	0	0	0	0	0	0	0.00187103	0.00180457	0	0	0	0	0	0	0	0.00735492	0.00790078	0.00404304	0.00657725	0.0072347	0.000660741	0	0	0	0	0	0	0	0	0	0	0	0
150	Hex2HexNAc3deHex1	Fuc(α1-2)Gal(β1-4)GlcNAc(β1-3)[Gal(β1-4)GlcNAc(β1-6)]GalNAc	1098	2	3	1	0	0	1098	Glycan	NR	#N/A	0	0	0	0	0	0	0	0	0	0	0	0	0	0	0	0	0	0	0.000666507	0	0.00331734	0	0.00191077	0.00430511	0.00296476	0	0.00254286	0.00102671	0	0	0	0	0	0	0.00178163	0	0.00698642
151	Hex2HexNAc3deHex1	Fuc(α1-2)Gal(β1-3)[GlcNAc(α1-4)Gal(β1-4)GlcNAc(β1-6)]GalNAc	1098	2	3	1	0	0	1098	Glycan	1	28289177	0.00289908	0.00630332	0.0116085	0.0159828	0.00664589	0.0135493	0.0065751	0	0	0	0	0	0	0	0	0	0	0	0	0.0457931	0.00620612	0.0805986	0.0337722	0.0127861	0	0.0496918	0	0.021315	0.0712221	0.00395956	0.00412221	0.019271	0.00846743	0.0178886	0.00915234	0.00017329	0.012592
152	Hex3HexNAc3	Gal(β1-4)GlcNAc(β1-3)Gal(β1-3)[Gal(β1-4)GlcNAc(β1-6)]GalNAc	1114	3	3	0	0	0	1114	Glycan	1	28289177	0	0	0.00160385	0	0	0.00194274	0.00148701	0.00380819	0.049622	0.0371522	0.0569314	0.0618169	0.075649	0.0511951	0.0870364	0	0	0	0	0	0	0.00257496	0.00111267	0.00283406	0.00173023	0	0.00204147	0.000565539	0.0023214	0	0.0019929	0	0.00214837	0.00184326	0.00417761	0.00455255	0.00449465
153	Hex3HexNAc3	Gal(β1-3)[Gal(β1-4)GlcNAc(β1-3)Gal(β1-4)GlcNAc(β1-6)]GalNAc	1114	3	3	0	0	0	1114	Glycan	1	28289177	0	0	0	0.00224919	0	0.000307977	0	0.082388	0.085765	0.0783321	0.0581153	0.0619797	0.107747	0.0619489	0.00128596	0	0	0	0	0	0	0	0	0	0	0	0.00125435	0	0	0	0	0	0	0	0	0	0
154	Hex3HexNAc3	NA	1114	3	3	0	0	0	#N/A	#N/A	#N/A	#N/A	0	0	0	0	0	0.00228549	0	0	0	0	0	0	0	0	0	0	0	0	0	0	0	0	0	0	0	0	0	0	0	0	0	0	0	0	0	0	0
156	Hex2HexNAc2deHex2Sul1	Fuc(α1-2)Gal(β1-3)[Fuc(α1-2)Gal(β1-4)GlcNAc(β1-6 -D "6S")]GalNAc	1121	2	2	2	0	1	1121	Glycan	1	28289177	0	0	0	0	0	0	0.0011297	0	0	0	0	0	0	0	0	0	0	0	0	0	0	0	0	0	0	0	0	0	0	0	0	0	0	0	0	0	0
157	Hex1HexNAc4deHex1	GlcNAc(β1-3)[GalNAc(α1-3)[Fuc(α1-2)]Gal(β1-3)GlcNAc(β1-6)]GalNAc	1139	1	4	1	0	0	1139	Glycan	NR	#N/A	0	0	0	0	0	0	0	0	0	0	0	0	0	0	0	0	0	0	0	0.000752635	0.00117137	0	0	0	0	0	0	0	0	0	0	0	0	0	0.00190018	0.00138478	0.00168787
158	Hex1HexNAc4deHex1	Fuc(α1-2)[GalNAc(α1-3)]Gal(β1-3)[GalNAc(β1-4)GlcNAc(β1-6)]GalNAc	1139	1	4	1	0	0	1139	Glycan	1	28289177	0.0224725	0.0181207	0.016244	0.0152988	6.60364e-05	0.00549781	0.00670075	0	0	0	0	0	0	0	0	0	0	0	0	0	0	0	0	0	0	0	0	0	0	0	0.0296863	0.0329434	0.0200694	0.0299425	0.0110639	0.00142688	0.00669622
159	Hex1HexNAc4deHex1	Gal(β1-4)[Fuc(α1-3)]GlcNAc(β1-3)[GalNAc(β1-4)GlcNAc(β1-6)]GalNAc	1139	1	4	1	0	0	1139	Glycan	NR	#N/A	0	0	0	0	0	0	0	0	0	0	0	0	0	0	0	0	0	0	0	0.00355555	0.00651745	0	0	0.00119746	0.00132305	0	0	0	0	0	0	0	0	0	0	0	0
160	Hex1HexNAc4deHex1	NA	1139	1	4	1	0	0	#N/A	#N/A	#N/A	#N/A	0	0	0	0	0	0	0	0	0	0	0	0	0	0	0	0	0	0	0	0	0	0	0	0	0	0	0	0	0	0	0	0	0	0	0	0	0
161	Hex1HexNAc4deHex1	Fuc(α1-2)Gal(β1-4)GlcNAc(β1-3)[GalNAc(β1-4)GlcNAc(β1-6)]GalNAc	1139	1	4	1	0	0	1139	Glycan	NR	#N/A	0	0	0	0	0	0	0	0	0	0	0	0	0	0	0	0.000841734	0.000981949	0	0	0	0.00132523	0	0	0.00272187	0.00319974	0	0	0	0	0	0	0	0	0	0	0.000156237	0
162	Hex2HexNAc4	NA	1155	2	4	0	0	0	#N/A	#N/A	#N/A	#N/A	0	0	0	0	0	0	0	0	0	0	0	0	0	0	0	0	0	0	0	0	0	0	0	0	0	0	0	0	0	0	0	0	0	0	0	0	0
163	Hex2HexNAc4	GlcNAc(α1-4)Gal(β1-3)[GlcNAc(α1-4)Gal(β1-4)GlcNAc(β1-6)]GalNAc	1155	2	4	0	0	0	1155	Glycan	1	28289177	0	0	0	0	1.22791e-05	0.00130721	0.00109378	0.0107677	0.0121788	0.00976699	0.0125682	0.0110009	0.0223944	0.00932171	0.00249172	0	0	0	0	0.0117719	0	0.0193686	0.00095199	0.00900919	0.00319864	0.00203981	0	0.000451129	0.00163136	0.00945696	0	0	0	0	0.0100036	0.00995977	0.0166744
164	Hex2HexNAc4	NA	1155	2	4	0	0	0	#N/A	#N/A	#N/A	#N/A	0	0	0	0	0	0	0	0	0	0	0	0	0	0	0	0	0	0	0	0	0	0	0	0	0	0	0	0	0	0	0	0	0	0	0	0	0
165	Hex2HexNAc4	NA	1155	2	4	0	0	0	#N/A	#N/A	#N/A	#N/A	0	0	0	0	0	0	0	0	0	0	0	0	0	0	0	0	0	0	0	0	0	0	0	0	0	0	0	0	0	0	0	0	0	0	0	0	0
166	Hex2HexNAc4	NA	1155	2	4	0	0	0	#N/A	#N/A	#N/A	#N/A	0.00481645	0	0	0.00229601	0	0	0	0	0	0	0	0	0	0	0	0	0	0	0	0	0	0	0	0	0	0	0	0	0	0	0.0129123	0.00316233	0.0013042	0.00234521	0	0	0
167	Hex2HexNAc4	NA	1155	2	4	0	0	0	#N/A	#N/A	#N/A	#N/A	0	0	0	0	0	0	0	0	0	0	0	0	0	0	0	0	0	0	0	0	0	0	0	0	0	0	0	0	0	0	0	0	0	0	0	0	0
168	NeuAc2Hex1HexNAc2	NA	1169	1	2	0	2	0	#N/A	#N/A	#N/A	#N/A	0	0	0	0	0	0	0	0	0	0	0	0	0	0	0	0	0	0	0	0	0	0	0	0	0	0.0013638	0	0	0	0	0	0	0	0	0	0	0
170	NeuAc1Hex2HexNAc2deHex1	Gal(β1-3)[Neu5Ac(α2-3)Gal(β1-3)[Fuc(α1-4)]GlcNAc(β1-6)]GalNAc	1186	2	2	1	1	0	1186	Glycan	1	28289177	0	0	0	0	0	0	0	0	0	0	0	0	0	0	0	0	0	0	0	0	0	0.00372096	0.00253061	0.00633993	0.000275077	0.0248588	0	0	0.0111554	0.0044282	0	0	0	0	0.00420908	0	0.00656491
171	NeuAc1Hex2HexNAc2deHex1	Neu5Ac(α2-3)Gal(β1-3)[Fuc(α1-2)Gal(β1-4)GlcNAc(β1-6)]GalNAc	1186	2	2	1	1	0	1186	Glycan	1	28289177	0.0114922	0.00179581	0.00284913	0.003104	0.000199619	0.00172917	0.000331413	0	0	0.000192788	0	0	0	0.000360801	0.000233244	0.00075561	0.00742587	0.00130243	0.000476045	0.000905204	0.010727	0.00416182	0.00750692	0.0394619	0.0308554	0.0150398	0.00590871	0.00667583	0.00236336	0.0043447	0.0036358	0.00365484	0.0100637	0.00434664	0.00652338	0.00560669	0.00788251
172	NeuAc1Hex2HexNAc2deHex1	Fuc(α1-2)Gal(β1-3)[Neu5Ac(α2-3)Gal(β1-4)GlcNAc(β1-6)]GalNAc	1186	2	2	1	1	0	1186	Glycan	1	28289177	0	0	0	0	0	0	0	0	0	0	0	0	0	0	0	0.00604261	0.00496686	0.00848083	0.00499058	0	0.00662425	0	0	0.021746	0.0149036	0.0216921	0.0197127	0.0250501	0	0	0	0	0	0	0	0	0
173	Hex2HexNAc2deHex3	NA	1187	2	2	3	0	0	#N/A	#N/A	#N/A	#N/A	0	0	0	0	0	0	0	0	0	0	0	0	0	0	0	0	0	0	0	0.000480794	0.000414847	0	0	0	0	0	0	0	0	0	0	0	0	0	0	0	0
174	Hex2HexNAc2deHex3	NA	1187	2	2	3	0	0	#N/A	#N/A	#N/A	#N/A	0	0	0	0	0	0	0	0	0	0	0	0	0	0	0	0	0	0	0	0.00196967	0	0	0	0	0	0	0	0	0	0	0	0	0	0	0	0	0
175	Hex2HexNAc2deHex3	Fuc(α1-2)Gal(β1-3)[Fuc(α1-2)Gal[Fuc]GlcNAc(β1-6)]GalNAc	1187	2	2	3	0	0	1187	Glycan	4	29321476	0	0	0	0.0365269	0	0	0	0	0	0	0	0	0	0	0	0	0	0	0	0	0	0	0	0	0	0	0	0	0	0	0	0	0	0	0	0	0
176	Hex2HexNAc2deHex3	NA	1187	2	2	3	0	0	#N/A	#N/A	#N/A	#N/A	0	0	0	0	0	0	0	0	0	0	0	0	0	0	0	0	0	0.00419545	0	0.0414932	0.00675143	0.046059	0.0216076	0	0	0	0	0	0	0	0	0	0	0	0	0	0
177	Hex2HexNAc2deHex3	NA	1187	2	2	3	0	0	#N/A	#N/A	#N/A	#N/A	0	0	0	0	0	0	0	0	0	0	0	0	0	0	0	0	0	0	0	0	0	0	0	0	0	0	0	0	0	0	0	0	0	0	0	0	0
178	Hex2HexNAc2deHex3	NA	1187	2	2	3	0	0	#N/A	#N/A	#N/A	#N/A	0	0	0	0	0	0	0	0	0	0	0	0	0	0	0	0	0	0	0	0	0	0	0	0	0	0	0	0	0	0	0	0	0	0	0	0	0
179	Hex1HexNAc5	NA	1196	1	5	0	0	0	#N/A	#N/A	#N/A	#N/A	0	0	0	0	6.50372e-05	9.88313e-05	0.000121525	0	0	0	0	0	0	0	0.000227354	0	0	0	0	0	0	0	0	0	0.000547024	0	0	0	0	0	0.00130927	0.00120876	0	0	0	0	0
180	NeuAc1Hex3HexNAc2	NA	1202	3	2	0	1	0	#N/A	#N/A	#N/A	#N/A	0	0	0	0	0.000794724	0	0	0	0	0	0	0	0	0	0	0.00368795	0.000941286	0.00519089	0	0	0	0	0	0	0	0	0	0	0	0	0	0	0	0	0	0	0
181	Hex3HexNAc2deHex3	NA	1203	3	2	3	0	0	#N/A	#N/A	#N/A	#N/A	0	0	0	0	0	0	0	0	0	0	0	0	0	0	0	0	0	0	0	0	0	0	0	0	0	0	0	0	0	0	0	0	0	0	0	0	0
182	Hex3HexNAc2deHex3	Gal(α1-3)[Fuc(α1-2)]Gal(β1-3)[Gal[Fuc]GlcNAc(β1-6)]GalNAc	1203	3	2	3	0	0	1203	Glycan	1	28289177	0	0	0	0	0	0	0	0	0	0	0	0	0	0	0	0	0	3.41957e-05	0	0.000730479	0	0.00229333	0.00151876	0.000487496	0.000210452	0.00963495	0.000689694	0.00222604	0.00108618	0.00812122	0	0	0	0	0.00065624	0	0.00238336
183	Hex3HexNAc2deHex3	NA	1203	3	2	3	0	0	#N/A	#N/A	#N/A	#N/A	0	0	0	0	0	0	0	0	0	0	0	0	0	0	0	0.00453139	0.0102315	0.0072153	0.007906	0	0	0	0	0	0	0	0.00209786	0.000474765	0	0	0	0	0	0	0	0	0
184	Hex3HexNAc2deHex3	NA	1203	3	2	3	0	0	#N/A	#N/A	#N/A	#N/A	0	0	0	0	0	0	0	0	0	0	0	0	0	0	0	0	0	0	0	0	0	0	0	0	0	0	0	0	0.0043221	0.00181653	0	0	0	0	0	0	0
185	Hex3HexNAc2deHex3	Fuc(α1-2)Gal(β1-4)GlcNAc(β1-3)[Fuc[Gal]GlcNAc(β1-6)]Gal	1203	3	2	3	0	0	1203	Peeling	NR	#N/A	0	0	0	0	0.0015988	0.00105181	0.00137154	0	0	0	0	0	0	0	0	0	0	0	0	0.00244458	0.00465694	0	0.00177654	0	0.00218388	0.00313537	0.00250484	0.0025788	0	0	0	0	0	0	0	0	0
186	Hex3HexNAc2deHex3	NA	1203	3	2	3	0	0	#N/A	#N/A	#N/A	#N/A	0	0	0	0	0	0	0	0	0	0	0	0	0	0	0	0.234632	0.0464146	0.309303	0.326319	0	0	0	0	0.00277667	0.00186152	0.00311889	0.0785821	0.101468	0.0125054	0.0526613	0	0	0	0	0	0	0
187	Hex4HexNAc2deHex1	NA	1219	4	2	1	0	0	#N/A	#N/A	#N/A	#N/A	0	0	0	0	0	0	0	0	0	0	0	0	0	0	0	0.000823695	0	0	0	0	0	0	0	0	0	0	0	0	0	0	0	0	0	0	0	0	0
188	Hex4HexNAc2deHex1	NA	1219	4	2	1	0	0	#N/A	#N/A	#N/A	#N/A	0	0	0	0	0	0	0	0	0	0	0	0	0	0	0	0	0	0	0	0	0	0	0	0	0	0	0	0	0	0	0	0	0	0	0	0	0
189	NeuAc1Hex1HexNAc3deHex1	NA	1227	1	3	1	1	0	#N/A	#N/A	#N/A	#N/A	0.000992214	0.00172126	0.022221	0.00183455	0	0	0	0	0	0	0	0	0	0	0	0	0	0	0	0	0	0	0	0	0	0	0	0	0	0	0	0	0	0	0	0	0
190	NeuAc1Hex2HexNAc3	NA	1243	2	3	0	1	0	#N/A	#N/A	#N/A	#N/A	0	0	0	0	0	0	0	0	0	0	0	0	0	0	0	0	0	0	0	0	0	0	0	0	0	0	0	0	0	0	0	0	0	0	0	0	0
191	NeuAc1Hex2HexNAc3	Neu5Ac(α2-3)Gal(β1-3)[GlcNAc(α1-4)Gal(β1-4)GlcNAc(β1-6)]GalNAc	1243	2	3	0	1	0	1243	Glycan	1	28289177	0	0.00321774	0.00369562	0.00448035	0	0	0	0	0	0	0	0	0	0.00325223	0	0.00146847	0	0.00395637	0	0	0	0.015676	0.0115862	0.0153697	0.00697238	0.00604622	0	0.0047027	0.0210082	0.0134508	0	0	0.00565961	0	0.0173863	0	0.0376651
192	Hex2HexNAc3deHex2	NA	1244	2	3	2	0	0	#N/A	#N/A	#N/A	#N/A	0	0	0	0	0	0	0	0	0	0	0	0	0	0	0	0	0	0	0	0	0	0	0	0	0	0	0	0	0	0	0	0	0.002266	0	0.000450224	0.000734326	0
193	Hex2HexNAc3deHex2	GalNAc(α1-3)[Fuc(α1-2)]Gal(β1-4)GlcNAc[Fuc(α1-2)]Gal(β1-3)GalNAc	1244	2	3	2	0	0	1244	Glycan	1	28289177	0.00447872	0.00541155	0.00535924	0.00582187	0.00147913	0.000498548	0.000879048	0	0	0	0	0	0	0	0	0	0	0	0	0.000119976	0.00321439	0	0	0	0	0	0	0	0	0	0	0	0.000325818	0.00108183	0	0	0
194	Hex2HexNAc3deHex2	NA	1244	2	3	2	0	0	#N/A	#N/A	#N/A	#N/A	0	0	0	0	0	0	0	0	0	0	0	0	0	0	0	0	0	0	0	0	0	0	0	0	0	0	0	0	0.000201958	0	0	0	0	0	0	0	0
195	Hex2HexNAc3deHex2	NA	1244	2	3	2	0	0	#N/A	#N/A	#N/A	#N/A	0	0	0	0	0	0	0	0	0	0	0	0	0	0	0	0	0	0	0	0	0	0	0	0	0	0	0.0010035	0	0	0	0	0	0	0	0	0	0
196	Hex2HexNAc3deHex2	NA	1244	2	3	2	0	0	#N/A	#N/A	#N/A	#N/A	0	0	0	0	0	0	0	0	0	0	0	0	0	0	0	0	0	0	0	0	0.00233446	0.00293904	0	0	0	0	0	0	0	0	0	0	0.00455143	0	0	0	0
197	Hex2HexNAc3deHex2	GlcNAc(α1-4)Gal(β1-3)[Fuc(α1-2)Gal[Fuc]GlcNAc(β1-6)]GalNAc	1244	2	3	2	0	0	1244	Glycan	1	28289177	0	0	0	0	0	0	0	0	0	0	0	0	0	0	0	0	0	0	0	0.00102735	0	0	0	0	0	0	0	0	0	0	0	0	0	0	0	0	0
198	Hex2HexNAc3deHex2	NA	1244	2	3	2	0	0	#N/A	#N/A	#N/A	#N/A	0	0	0	0	0	0	0	0	0	0	0	0	0	0	0	0	0	0	0	0	0	0	0	0	0	0	0.000344485	0.00406818	0	0	0	0	0	0	0	0	0
199	Hex2HexNAc3deHex2	GalNAc(α1-3)[Fuc(α1-2)]Gal(β1-3)[Fuc(α1-2)Gal(β1-4)GlcNAc(β1-6)]GalNAc	1244	2	3	2	0	0	1244	Glycan	1	28289177	0.0102804	0.0107901	0.0116373	0.0148504	0.0192681	0.0139029	0.00154953	0	0	0.000594462	0	0	0	0	0	0.00142202	0	0	0.00155305	0.0372355	0.0423964	0.0158355	0.0278282	0.00706365	0.00625343	0	0.00667882	0.000555892	0	0.00348277	0.000149351	0.00134451	0.0106815	0.00104399	0.0104293	0.00120701	0.00995218
200	Hex2HexNAc3deHex2	Fuc(α1-2)Gal(β1-3)[GalNAc(α1-3)[Fuc(α1-2)]Gal(β1-4)GlcNAc(β1-6)]GalNAc	1244	2	3	2	0	0	1244	Glycan	1	28289177	0.146122	0.160201	0.180676	0.0179583	0.0856053	0.0651925	0.0818662	0.00184852	0.00154773	0.00538752	0	0	0	0	0	0	0	0	0	0.0541046	0.0567372	0.0240536	0.0279246	0	0	0	0.013902	0.0175112	0	0	0.159552	0.163604	0.131924	0.142179	0.0883092	0.100141	0.0883796
201	Hex2HexNAc3deHex2	NA	1244	2	3	2	0	0	#N/A	#N/A	#N/A	#N/A	0	0	0	0	0	0	0	0	0	0	0	0	0	0	0	0	0	0	0	0	0	0	0.0110815	0.0132386	0	0.00625928	0	0	0	0	0	0	0	0	0	0	0
202	Hex3HexNAc3deHex1	NA	1260	3	3	1	0	0	#N/A	#N/A	#N/A	#N/A	0	0	0	0	0	0	0	0	0	0	0	0	0	0	0	0.00181462	0.00311936	0.00301695	0.00133779	0	0	0	0	0	0	0	0	0	0	0	0	0	0	0	0	0	0
203	Hex3HexNAc3deHex1	Gal[Fuc]GlcNAc(β1-3)Gal(β1-3)[Gal(β1-4)GlcNAc(β1-6)]GalNAc	1260	3	3	1	0	0	1260	Glycan	1	28289177	0	0	0	0	0	0.00128783	0	0	0	0	0.00570046	0.00336522	0	0	0	0.0018881	0.00312082	0.00286423	0	0.00403564	0	0.00761347	0.00477366	0.00308648	0.000852921	0.0157789	0.00242133	0.00660266	0.0159996	0.00980229	0	0	0	0	0.00267017	0.00329046	2.22388e-05
204	Hex3HexNAc3deHex1	NA	1260	3	3	1	0	0	#N/A	#N/A	#N/A	#N/A	0	0	0	0	0	0.00112949	0	0.00525689	0.00421684	0.00409565	0.0279572	0.0284323	0	0	0	0	0	0	0	0	0	0	0	0	0	0	0	0	0	0	0	0	0	0	0	0	0
205	Hex3HexNAc3deHex1	NA	1260	3	3	1	0	0	#N/A	#N/A	#N/A	#N/A	0	0	0	0	0	0	0	0	0	0	0	0	0	0	0	0	0	0	0	0.00251538	0.00271964	0	0.00234294	0.00229142	0.00131178	0	0.00039019	0.00604867	0	0	0	0	0	0	0	0	0
206	Hex3HexNAc3deHex1	NA	1260	3	3	1	0	0	#N/A	#N/A	#N/A	#N/A	0.00169287	0.00314827	0.00158129	0	0.00132135	0.000298065	0.00244698	0	0	0	0	0	0	0	0	0.00214941	0	0	0	0	0.00212194	0	0	0.00523468	0.00397496	0	0.00809406	0.0111318	0	0	0.00329992	0.00182207	0.0022736	0.00228143	0.000252448	0.00267585	0.00262454
207	Hex3HexNAc3deHex1	NA	1260	3	3	1	0	0	#N/A	#N/A	#N/A	#N/A	0.00303353	0.00883683	0.00288301	0.00271629	0.00370887	0.00528367	0	0	0	0	0	0	0	0	0	0	0	0	0	0	0	0	0	0.00616768	0.0064692	0	0	0	0	0	0.00595475	0.0022476	0.00280953	0.00237693	0.00258773	0.000305783	0.00265361
209	Hex3HexNAc3deHex1	Fuc(α1-2)Gal(β1-4)GlcNAc(β1-3)Gal(β1-4)GlcNAc(β1-3)Gal(β1-3)GalNAc	1260	3	3	1	0	0	1260	Glycan	1	28289177	0	0.00511507	0	0.00278626	0.00214683	0.00355777	0.00257517	0	0	0	0	0	0	0	0	0	0	0	0	0	0	0	0	0	0	0	0	0	0	0	0	0	0.00184784	0	0	0	0
210	Hex3HexNAc3deHex1	Fuc(α1-2)Gal(β1-3)[Ga(β1-4)GlcNAc(β1-3)Ga(β1-4)GlcNAc(β1-6)]GalNAc	1260	3	3	1	0	0	1260	Glycan	4	29321476	0	0.00776392	0	0.00202794	0.00325856	0.000442223	0.00258371	0	0	0	0	0	0	0	0	0	0	0	0	0	0	0	0	0	0.000280094	0	0.0025266	0.000363038	0	0	0	0	0	0	0	0	0
211	Hex4HexNAc3	NA	1276	4	3	0	0	0	#N/A	#N/A	#N/A	#N/A	0	0	0	0	0	0	0	0	0	0	0	0	0	0	0	0	0	0	0	0	0	0	0	0	0	0	0	0	0	0	0	0	0	0	0	0	0
212	Hex4HexNAc3	NA	1276	4	3	0	0	0	#N/A	#N/A	#N/A	#N/A	0	0	0	0	0	0	0	0	0	0	0	0	0	0	0	0	0	0	0	0	0	0	0	0	0	0	0	0	0	0	0	0	0	0	0	0	0
213	Hex4HexNAc3	NA	1276	4	3	0	0	0	#N/A	#N/A	#N/A	#N/A	0	0	0	0	0	0	0	0	0	0	0	0	0	0	0	0	0	0	0	0	0	0	0	0	0	0	0	0	0	0	0	0	0	0	0	0	0
214	Hex4HexNAc3	NA	1276	4	3	0	0	0	#N/A	#N/A	#N/A	#N/A	0	0	0	0	0	0	0	0	0	0	0	0	0	0	0	0	0	0	0	0	0	0	0	0	0	0	0	0	0	0	0	0	0	0	0	0	0
215	Hex2HexNAc4deHex1	NA	1301	2	4	1	0	0	#N/A	#N/A	#N/A	#N/A	9.84935e-05	0.00128538	0.00146621	0	0	0	0	0	0	0	0	0	0	0	0	0	0	0	0	0	0	0	0	0	0	0	0	0	0	0	0.00283999	0.00198143	0.00174023	0	0	0	0
216	Hex2HexNAc4deHex1	NA	1301	2	4	1	0	0	#N/A	#N/A	#N/A	#N/A	0	0	0.000847354	0.000458609	0.000732262	0	0	0	0	0	0	0	0	0	0	0	0	0	0	0	0	0.000856694	0	0	0	0	0	0	0.00363928	0	0	0	0	0	0	0.000168085	0
217	Hex2HexNAc4deHex1	NA	1301	2	4	1	0	0	#N/A	#N/A	#N/A	#N/A	0	0	0	0	0	0	0	0	0	0	0	0	0	0	0	0	0.000196252	0	0	0	0	0	0	0	0	0	0	0	0	0	0	0	0	0	0.00277994	0.00333536	0
218	Hex2HexNAc4deHex1	GlcNAc(α1-4)Gal(β1-3)[GalNAc(α1-3)[Fuc(α1-2)]Gal(β1-4)GlcNAc(β1-6)]GalNAc	1301	2	4	1	0	0	1301	Glycan	1	28289177	0.0213174	0.00107709	0.00500185	0.00709428	0.000183676	0.00103598	0	0	0	0	0	0	0	0	0	0	0	0	0	0	0	0	0	0	0	0	0	0	0	0	0.0205888	0.0107859	0.00391315	0.0190924	0	0.00430441	0
219	Hex2HexNAc4deHex1	NA	1301	2	4	1	0	0	#N/A	#N/A	#N/A	#N/A	0	0	0	0	0	0	0	0	0	0	0	0	0	0	0	0	0	0	0	0.00423097	0	0.00681696	0.0012771	0	0	0	0	0	0	0	0	0	0	0	0	0	0
220	Hex2HexNAc4deHex1	NA	1301	2	4	1	0	0	#N/A	#N/A	#N/A	#N/A	0	0	0	0	0.00015823	0	0	0	0	0	0	0	0	0	0	0	0	0	0	0	0	0	0	0	0.00288808	0	0	0	0	0	0.0330289	0.000143607	0.00633059	0.0184548	0.00299715	0.00608486	0.00217125
221	Hex2HexNAc4deHex1	GalNAc(α1-3)[Fuc(α1-2)]Gal(β1-3)[GlcNAc(α1-4)Gal(β1-4)GlcNAc(β1-6)]GalNAc	1301	2	4	1	0	0	1301	Glycan	1	28289177	0.0243802	0.00472161	0.000669012	0.0113536	0.00214514	0.00183984	0	0	0	0	0	0	0	0	0	0	0	0	0	0	0	0	0	0	0	0	0	0	0	0	0	0	0	0	0	0	0
222	Hex3HexNAc4	GlcNAc(α1-4)Gal(β1-4)GlcNAc(β1-3)[GlcNAc(α1-4)Gal(β1-4)GlcNAc(β1-6)]Gal	1317	3	4	0	0	0	1317	Peeling	NR	#N/A	0	0	0	0	0	0	0	0	0	0	0	0	0	0	0	0	0	0	0	0.00545212	0	0.00102989	0.00417201	0	0.000190836	0.00955679	0	0.0048326	0.000127318	0.00554897	0	0	0	0	0.00200115	0	0.00291922
223	Hex3HexNAc4	NA	1317	3	4	0	0	0	#N/A	#N/A	#N/A	#N/A	0	0	0	0	0	0	0	0	0	0	0	0	0	0	0	0	0	0	0	0	0	0	0	0	0	0	0	0	0	0	0	0	0	0	0	0	0
224	Hex3HexNAc4	NA	1317	3	4	0	0	0	#N/A	#N/A	#N/A	#N/A	0	0	0	0	0	0	0	0	0	0	0	0	0	0	0	0	0	0	0	0	0	0	0	0	0	0	0	0	0	0	0.000107706	0	0	0	0	0	0
225	Hex3HexNAc4	NA	1317	3	4	0	0	0	#N/A	#N/A	#N/A	#N/A	0	0	0	0	0	0	0	0	0	0	0	0	0	0	0	0	0	0	0	0	0	0	0	0	0	0	0	0	0	0	0	0	0	0	0	0	0
226	Hex3HexNAc4	NA	1317	3	4	0	0	0	#N/A	#N/A	#N/A	#N/A	0	0	0	0	0	0	0	0	0	0	0	0	0	0	0	0	0	0	0	0	0	0	0	0	0	0	0	0	0	0	0	0	0	0	0	0	0
227	NeuAc2Hex2HexNAc2	NA	1331	2	2	0	2	0	#N/A	#N/A	#N/A	#N/A	0	0	0	0	0	0	0	0	0	0	0	0	0	0.00665732	0	0	0	0	0	0	0	0.00515924	0	0	0	0	0	0	0.00809661	0	0	0	0	0	0	0	0.00155348
228	NeuAc1Hex2HexNAc2deHex2	NA	1332	2	2	2	1	0	#N/A	#N/A	#N/A	#N/A	0	0	0	0	0	0	0	0	0	0	0	0	0	0	0	0	0	0	0	0	0	0	0	0	0	0	0	0	0	0	0	0	0	0	0	0	0
229	NeuAc1Hex2HexNAc2deHex2	NA	1332	2	2	2	1	0	#N/A	#N/A	#N/A	#N/A	0.0018939	0.00193045	0.00288167	0.00314053	0	0	0	0	0	0	0	0	0	0	0	0	0	0	0	0	0	0.0351705	0	0.00370478	0.00226372	0.017934	0	0	0.00820856	0.00357699	0	0	0.00220969	0	0.00235874	0.00184985	0.00418529
230	NeuAc1Hex2HexNAc2deHex2	NA	1332	2	2	2	1	0	#N/A	#N/A	#N/A	#N/A	0	0	0	0	0	0	0	0	0	0	0	0	0	0	0	0	0	0	0	0	0	0	0	0	0	0	0	0	0	0	0	0	0	0	0	0	0.000924707
231	NeuAc1Hex2HexNAc2deHex2	NA	1332	2	2	2	1	0	#N/A	#N/A	#N/A	#N/A	0	0.00189797	0.00250619	0	0	0	0	0	0	0	0	0	0	0	0	0	0	0	0	0	0	0	0	0	0	0	0	0	0	0	0	0	0	0	0	0	0
232	NeuAc1Hex3HexNAc2deHex1	NA	1348	3	2	1	1	0	#N/A	#N/A	#N/A	#N/A	0	0	0	0	0	0	0	0	0	0	0	0	0	0	0	0.0118283	0.0168097	0.015003	0.0129775	0	0	0	0	0	0	0	0.00162509	0.00291151	0	0	0	0	0	0	0	0	0
233	NeuAc1Hex3HexNAc2deHex1	NA	1348	2	2	2	1	0	#N/A	#N/A	#N/A	#N/A	0	0	0	0	0	0	0	0	0	0	0	0	0	0	0	0	0	0	0	0	0	0	0	0	0	0	0	0	0	0	0	0	0	0	0	0	0
234	NeuAc1Hex3HexNAc2deHex1	NA	1348	2	2	2	1	0	#N/A	#N/A	#N/A	#N/A	0	0	0	0	0	0	0	0	0	0	0	0	0	0	0	0	0	0	0	0	0	0	0	0	0	0	0	0	0	0	0	0	0	0	0	0	0
236	Hex3HexNAc2deHex3	NA	1349	3	2	3	0	0	#N/A	#N/A	#N/A	#N/A	0	0	0	0	0	0	0	0	0	0	0	0	0	0	0	0	0	0	0	0	0	0	0	0	0	0.00227307	0	0	0.0127656	0.0111261	0	0	0	0	0	0	0
237	Hex3HexNAc2deHex3	NA	1349	3	2	3	0	0	#N/A	#N/A	#N/A	#N/A	0	0	0	0	0	0	0	0	0	0	0	0	0	0	0	0	0	0	0	0	0	0	0	0	0	0	0	0	0	0	0	0	0	0	0	0	0
238	Hex3HexNAc2deHex3	NA	1349	3	2	3	0	0	#N/A	#N/A	#N/A	#N/A	0	0	0	0	0	0	0	0	0	0	0	0	0	0	0	0	0	0	0	0	0	0	0	0	0	0	0	0	0	0	0	0	0	0	0	0	0
239	Hex2HexNAc5	NA	1358	2	5	0	0	0	#N/A	#N/A	#N/A	#N/A	0	0	0	0	0	0	0	0	0	0	0	0	0	0	0	0	0	0	0	0	0	0.00205742	0.000943498	0	0	0	0	0	0.0022449	0.00231987	0	0	0	0	0	0	0
240	Hex4HexNAc2deHex2	NA	1365	4	2	2	0	0	#N/A	#N/A	#N/A	#N/A	0	0	0	0	0	0	0	0	0	0	0	0	0	0	0	0.00941788	0.0287884	0.00175731	0.000204461	0	0	0	0	0	0	0	0	0	0	0	0	0	0	0	0	0	0
241	NeuAc1Hex2HexNAc3deHex1	NA	1389	2	3	1	1	0	#N/A	#N/A	#N/A	#N/A	0.000692685	0	0.00193035	0.00280592	0	0	0	0	0	0	0	0	0	0	0	0	0	0	0	0	0	0	0	0	0	0	0	0	0	0	6.63883e-05	0.000671552	0	0	0	0	0
242	NeuAc1Hex2HexNAc3deHex1	NA	1389	2	3	1	1	0	#N/A	#N/A	#N/A	#N/A	0	0	0	0	0	0	0	0	0	0	0	0	0	0	0	0	0	0	0	0	0	0	0	0	0	0	0	0	0	0	0	0	0	0	0	0	0
243	NeuAc1Hex2HexNAc3deHex1	Neu5Ac(α2-3)Gal(β1-3)[GalNAc(α1-3)[Fuc(α1-2)]Gal(β1-4)GlcNAc(β1-6)]GalNAc	1389	2	3	1	1	0	1389	Glycan	1	28289177	0.0234552	0.0278681	0.040192	0.00419007	0.00272363	0.00288384	0.00660159	0	0	0	0	0	0	0	0	0	0	0	0	0	0	0	0	0	0	0	0	0	0	0	0.000468349	0.00368369	0.00817332	0.00512235	0.00741979	0.00723051	0.00603361
244	Hex2HexNAc3deHex3	NA	1390	2	3	3	0	0	#N/A	#N/A	#N/A	#N/A	0	0	0	0	0	0	0	0	0	0	0	0	0	0	0	0	0	0	0	0	0	0	0	0	0	0	0	0	0	0	0	0	0	0	0	0	0
245	Hex2HexNAc3deHex3	NA	1390	2	3	3	0	0	#N/A	#N/A	#N/A	#N/A	0	0	0	0	0	0	0	0	0	0	0	0	0	0	0	0	0	0	0	0.000257325	0	0.00199391	0	0	0	0	0	0	0	0	0	0	0	0	0	0	0
246	NeuAc1Hex3HexNAc3	NA	1405	3	3	0	1	0	#N/A	#N/A	#N/A	#N/A	0	0	0	0	0	0	0	0.00883009	0.00672105	0.00619795	0	0.00288094	0.0171694	0.0180396	0.0221517	0	0	0	0	0	0	0	0	0	0	0	0	0	0.000633825	0	0	0	0	0	0	0	0
247	Hex3HexNAc3deHex2	Gal[Fuc]GlcNAc(β1-3)Gal(β1-3)[Fuc[Gal]GlcNAc(β1-6)]GalNAc	1406	3	3	2	0	0	1406	Glycan	1	28289177	0	0	0	0	0	0	0	0	0	0	0	0	0	0	0	0	0	0	0	0	0	0	0	0	0	0	0	0	0	0	0	0	0	0	0.00133909	0	0
248	Hex3HexNAc3deHex2	NA	1406	3	3	2	0	0	#N/A	#N/A	#N/A	#N/A	0	0	0	0	0	0	0	0	0	0	0	0	0	0	0	0	0	0	0	0.0042652	0.000238317	0.00341897	0.0026592	0.000634506	0.000387824	0.0140252	0.000462087	0.000808046	0.0206177	0.00669876	0	0	0	0	0	0	0
249	Hex3HexNAc3deHex2	NA	1406	3	3	2	0	0	#N/A	#N/A	#N/A	#N/A	0	0	0.00103552	0	4.11007e-05	0	0	0	0	0	0	0	0	0	0	0	0	0	0	0	0	0	0	0.00209467	0.00102798	0	0	0	0	0	0	0	0	0	0	0	0
250	Hex3HexNAc3deHex2	NA	1406	3	3	2	0	0	#N/A	#N/A	#N/A	#N/A	0	0	0	0	0	0	0	0	0	0	0	0	0	0	0	0	0	0	0	0.00437389	0.00469938	0	0.00362551	0	0.000453239	0	0.00371502	0.00221377	0	0	0	0	0	0	0	0	0
251	Hex3HexNAc3deHex2	Gal(α1-3)[Fuc(α1-2)]Gal(β1-3)[GalNAc(α1-3)[Fuc(α1-2)]Gal()GlcNAc(β1-6)]GalNAc	1406	3	3	2	0	0	1406	Glycan	1	28289177	0.0127174	0.00811796	0.000935693	0	0	0	0	0	0	0	0	0	0	0	0	0.00296335	0.000679904	0.00692618	0	0	0	0	0	0	0	0	0.00660122	0.0154116	0	0.00928289	0.0129787	0.0118598	0.00778722	0.00968135	0.00190878	0	0
252	Hex3HexNAc3deHex2	NA	1406	3	3	2	0	0	#N/A	#N/A	#N/A	#N/A	0	0	0	0	0.00132959	0.00219359	0.000854038	0	0	0	0	0	0	0	0	0	0	0	0	0	0	0	0	0.00116638	0.00100645	0	0	0	0	0	0	0	0	0	0	0	0
253	Hex3HexNAc3deHex2	NA	1406	3	3	2	0	0	#N/A	#N/A	#N/A	#N/A	0	0	0	0	0.000869131	0.000134246	0.00206009	0	0	0	0	0	0	0	0	0.00240726	0.00901958	0.000576884	0	0	0	0	0	0.0109725	0.00779705	0.00178896	0.00973446	0.00109083	0	0	0	0	0.000437745	0	0	0	0
254	Hex3HexNAc3deHex2	Gal[Fuc]GlcNAc(β1-3)[Fuc(α1-2)Gal(β1-4)GlcNAc(β1-6)]Gal(β1-3)GalNAc	1406	3	3	2	0	0	1406	Glycan	NR	#N/A	0	0	0.00246511	0.00223198	0.00356026	0.00442158	0.00441281	0	0	0	0	0	0	0	0	0	0	0.00218949	0	0	0	0	0	0	0	0	0	0	0	0	0.00173782	0.00264474	0	0	0	0	0
255	Hex3HexNAc3deHex2	NA	1406	3	3	2	0	0	#N/A	#N/A	#N/A	#N/A	0	0	0	0	0	0	0	0	0	0	0	0	0	0	0	0.00151614	0.00320387	0	0	0	0	0	0	0.00336558	0.0024389	0	0.00037154	0.00495322	0	0.00182022	0	0	0	0	0	0	0
256	Hex3HexNAc3deHex2	NA	1406	3	3	2	0	0	#N/A	#N/A	#N/A	#N/A	0	0	0	0	0	0	0	0	0	0	0	0	0	0	0	0	0	0	0	0	0	0	0	0.00957754	0.00789415	0.00380422	0	0	0	0	0.00523026	0.00380605	0.00545373	0	0	0	0
257	Hex3HexNAc3deHex2	Fuc(α1-2)Gal(β1-4)GlcNAc(β1-3)[Fuc(α1-2)Gal(β1-4)GlcNAc(β1-6)]Gal(β1-3)GalNAc	1406	3	3	2	0	0	1406	Glycan	NR	#N/A	0.00496189	0.000523813	0.000762935	0	0.010617	0.00732049	0.00920106	0	0	0	0	0	0	0	0	0.0112282	0.00998912	0.0161606	0	0	0	0	0	0.00839808	0.0122441	0.00609057	0.0112205	0.0204501	0	0.00430801	0	0	0	0	0.00207548	0.00122058	0.00107803
258	Hex3HexNAc3deHex2	NA	1406	3	3	2	0	0	#N/A	#N/A	#N/A	#N/A	0.00226548	0.00126887	0.00314771	0	0.00331279	0.0060329	0.00799633	0	0	0	0	0	0	0	0	0	0	0	0	0	0	0	0	0.00234921	0	0.00333418	0	0	0	0	0	0	0	0	0	0	0
259	NeuAc2Hex2HexNAc2Sul1	NA	1411	2	2	0	2	1	#N/A	#N/A	#N/A	#N/A	0	0	0	0	0	0	0	0	0	0	0	0	0	0	0	0	0	0	0	0	0	0	0	0	0	0	0	0	0	0	0	0	0	0	0	0	0
260	Hex4HexNAc3deHex1	NA	1422	4	3	1	0	0	#N/A	#N/A	#N/A	#N/A	0	0	0	0	0	0	0	0	0	0	0	0	0	0	0	0	0	0	0	0	0	0	0	0	0	0	0	0	0	0	0	0	0	0	0	0	0
261	Hex4HexNAc3deHex1	NA	1422	4	3	1	0	0	#N/A	#N/A	#N/A	#N/A	0	0	0	0	0	0	0	0	0	0	0	0	0	0	0	0	0	0	0	0	0	0	0	0	0	0	0	0	0	0	0	0	0	0	0	0	0
262	Hex4HexNAc3deHex1	NA	1422	4	3	1	0	0	#N/A	#N/A	#N/A	#N/A	0	0	0	0	0	0	0	0	0	0	0	0	0	0	0	0	0	0	0	0	0	0	0	0	0	0	0	0	0	0	0	0	0	0	0	0	0
263	NeuAc1Hex2HexNAc4	NA	1446	2	4	0	1	0	#N/A	#N/A	#N/A	#N/A	0	0	0	0	0	0	0	0	0	0	0	0	0	0	0	0	0	0	0	0	0	0	0	0	0	0	0	0	0	0	0	0	0	0	0	0	0
264	Hex2HexNAc4deHex2	NA	1447	2	4	2	0	0	#N/A	#N/A	#N/A	#N/A	0	0	0	0	0	0	0	0	0	0	0	0	0	0	0	0	0	0	0	0.00212292	0.00279854	0.000786087	0.00161113	0	0	0	0	0	0	0	0	0	0	0	0	0	0
265	Hex2HexNAc4deHex2	GalNAc(α1-3)[Fuc(α1-2)]Gal(β1-3)[GalNAc(α1-3)[Fuc(α1-2)]Gal(β1-4)GlcNAc(β1-6)]GalNAc	1447	2	4	2	0	0	1447	Glycan	1	28289177	0.0979527	0.107259	0.10526	0.0921072	0.00879692	0.00623379	0.0107133	0	0	0	0	0	0	0	0	0	0	0	0	0.00112675	0.0119621	0.00467337	0.00629187	0	0	0	0	0	0	0	0.104268	0.101139	0.0947494	0.106351	0.028856	0.0352147	0.0301693
266	Hex2HexNAc4deHex2	Fuc(α1-2)Gal(β1-4)GlcNAc(β1-3)[Fuc(α1-2)]Gal(β1-3)[GalNAc(β1-4)GlcNAc(β1-6)]GalNAc	1447	2	4	2	0	0	1447	Glycan	1	28289177	0	0	0	0	0.000307444	0.0021726	0.00309614	0	0	0	0	0	0	0	0	0	0	0	0	0.00287211	0.000540208	0	0	0.0024324	0.00280273	0	0	0	0	0	0	0	0	0	0.00125903	0.00181851	0.00271474
267	Hex3HexNAc4deHex1	NA	1463	3	4	1	0	0	#N/A	#N/A	#N/A	#N/A	0	0	0	0	0	0	0	0	0	0	0	0	0	0	0	0	0	0	0	0	0	0	0	0	0	0	0	0	0	0	0	0	0	0	0	0	0
268	Hex3HexNAc4deHex1	NA	1463	3	4	1	0	0	#N/A	#N/A	#N/A	#N/A	0	0	0	0	0	0	0	0	0	0	0	0	0	0	0	0.00466671	0.01665	0.00951917	0.00747401	0.00540642	0	0	0	0	0	0	0.000678253	0	0	0	0.00167031	0.000989123	2.14037e-05	0.00111111	9.52473e-05	0.000368022	0.00121264
269	Hex3HexNAc4deHex1	Gal(β1-3)[GalNAc(α1-3)[Fuc(α1-2)]Gal(β1-4)GlcNAc(β1-3)Gal(β1-4)GlcNAc(β1-6)]GalNAc	1463	3	4	1	0	0	1463	Glycan	NR	#N/A	0.000888724	0.00809743	0.00757893	0.00730843	0	0	0	0	0	0	0	0	0	0	0	0.00137032	0.00188292	0	0	0	0	0	0	0.00130775	0	0.0089523	0	0	0	0	0	0	0	0	0	0	0
270	Hex3HexNAc4deHex1	Gal[Fuc]GlcNAc(β1-3)Gal(β1-3)[GlcNAc(α1-4)Gal(β1-4)GlcNAc(β1-6)]GalNAc	1463	3	4	1	0	0	1463	Glycan	1	28289177	0	0	0	0	0	0	0	0	0	0	0	0	0	0	0	0	0	0.00252498	0.00146379	0	0	0	0	0	0	0	0	0	0.0114801	0.00936273	0	0	0	0	0	0	0
271	Hex3HexNAc4deHex1	GlcNAc(α1-4)Gal(β1-3)[Gal[Fuc]GlcNAc(β1-3)Gal(β1-4)GlcNAc(β1-6)]GalNAc	1463	3	4	1	0	0	1463	Glycan	NR	#N/A	0	0	0	0	0	0	0	0	0	0	0	0	0	0	0	0	0	0	0	0.00727493	0	0.0109697	0.00702386	0.00434696	0	0.0179155	0	0.00335639	0.0213675	0.0113744	0.00403462	0.00391435	0.0078449	0.00679623	0.00768154	0.0102942	9.10835e-05
272	Hex3HexNAc4deHex1	NA	1463	3	4	1	0	0	#N/A	#N/A	#N/A	#N/A	0	0	0	0	0	0	0	0	0	0	0	0	0	0	0	0	0	0	0	0	0	0	0	0	0	0	0.000967458	0.000989535	0	0	0	0	0	0	0	0	0
273	Hex3HexNAc4deHex1	NA	1463	3	4	1	0	0	#N/A	#N/A	#N/A	#N/A	0	0	0	0	0	0	0	0	0	0	0	0	0	0	0	0	0	0	0	0	0	0	0	0.00464044	0.00278605	0	0.00396024	0.00595479	0	0	0	0	0	0	0	0	0
274	Hex3HexNAc4deHex1	NA	1463	3	4	1	0	0	#N/A	#N/A	#N/A	#N/A	0	0	0	0	0	0	0	0	0	0	0	0	0	0	0	0	0	0	0	0	0	0	0	0	0	0	0	0	0	0	0	0	0	0	0	0	0
275	Hex4HexNAc4	Gal(β1-4)GlcNAc(β1-3)[Gal(β1-4)GlcNAc(β1-6)]Gal(β1-3)[Gal(β1-4)GlcNAc(β1-6)]GalNAc	1479	4	4	0	0	0	1479	Glycan	1	28289177	0	0	0	0	0	0	0	0.00184051	0.00588274	0.0039519	0.0137846	0.000147304	0.00501931	0.00642827	0.00714936	0	0	0	0	0	0	0	0	0	0	0	0	0.00275923	0	0	0	0	0	0	0	0	0
276	Hex4HexNAc4	NA	1479	4	4	0	0	0	#N/A	#N/A	#N/A	#N/A	0	0	0	0	0	0	0	0	0.00440559	0.0036552	0	0	0.0042638	0	0.000477704	0	0	0	0	0	0	0	0	0	0	0	0	0	0	0	0	0	0	0	0	0	0
277	Hex4HexNAc4	NA	1479	4	4	0	0	0	#N/A	#N/A	#N/A	#N/A	0	0	0	0	0	0	0	0.0189486	0.0129947	0.0988227	0.0170628	0.0103164	0.00842433	0.00557291	0.0116953	0	0	0	0	0	0	0	0	0	0	0	0	0	0	0	0	0	0	0	0	0	0
278	Hex4HexNAc4	NA	1479	4	4	0	0	0	#N/A	#N/A	#N/A	#N/A	0	0	0	0	0	0	0	0.00505262	0.0378126	0.0328061	0.0157225	0.0202005	0.0126444	0.00951915	0.0222379	0	0	0	0	0	0	0	0	0	0	0	0	0	0	0	0	0	0	0	0	0	0
279	Hex4HexNAc4	NA	1479	4	4	0	0	0	#N/A	#N/A	#N/A	#N/A	0	0	0	0	0	0	0	0	0	0	0	0	0.000680452	0.0056724	0.0104624	0	0	0	0	0	0	0	0	0	0	0	0	0	0	0	0	0	0	0	0	0	0
280	NeuAc1Hex3HexNAc2deHex2	NA	1494	3	2	2	1	0	#N/A	#N/A	#N/A	#N/A	0	0	0	0	0	0	0	0	0	0	0	0	0	0	0	0	0	0	0	0	0	0	0	0	0	0	0	0	0	0	0	0	0	0	0	0	0
281	Hex2HexNAc5deHex1	Fuc(α1-2)[GalNAc(α1-3)]Gal(β1-4)GlcNAc(β1-3)Gal(β1-3)[GalNAc(β1-4)GlcNAc(β1-6)]GalNAc	1504	2	5	1	0	0	1504	Glycan	NR	#N/A	0.00344615	0.00249426	0.00241087	0.00259334	0.000742276	0	0	0	0	0	0	0	0	0	0	0	0	0	0	0	0	0	0	0	0	0	0	0	0	0	0.00521603	0.00732915	0.00325444	0.00908648	0.0034381	0.00507746	0.0020958
282	Hex2HexNAc5deHex1	NA	1504	2	5	1	0	0	#N/A	#N/A	#N/A	#N/A	0.00134558	0.00120338	0	0	0.000205636	0	0	0	0	0	0	0	0	0	0	0	0	0	0	0	0.00100182	0	0	0	0	0	0	0	0	0	0	0	8.92967e-05	0	0	0	0
283	Hex2HexNAc5deHex1	NA	1504	2	5	1	0	0	#N/A	#N/A	#N/A	#N/A	0	0	0	0	0	0	0	0	0	0	0	0	0	0	0	0	0	0	0	0	0	0	0	0	0	0	0	0	0	0	0	0	0	0	0	0	0
284	Hex4HexNAc2deHex3	NA	1511	4	2	3	0	0	#N/A	#N/A	#N/A	#N/A	0	0	0	0	0	0	0	0.00392946	0	0	0	0	0	0	0	0	0	0	0	0	0	0	0	0	0	0	0	0	0	0	0	0	0	0	0	0	0
285	Hex4HexNAc2deHex3	NA	1511	4	2	3	0	0	#N/A	#N/A	#N/A	#N/A	0	0	0	0	0	0	0	0.00326929	0	0	0	0	0	0	0	0	0	0	0	0	0	0	0	0	0	0	0	0	0	0	0	0	0	0	0	0	0
286	Hex3HexNAc5	GlcNAc(α1-4)Gal(β1-4)GlcNAc(β1-3)[GlcNAc(α1-4)Gal(β1-4)GlcNAc(β1-6)]Gal(β1-3)GalNAc	1520	3	5	0	0	0	1520	Glycan	NR	#N/A	0	0	0	0	0	0	0	0	0	0.0011548	0.017065	0.0112528	0.00378147	0.00123937	0.00515279	0	0	0	0	0.00944326	0	0.0205664	0.0114776	0.0045608	0	0.0196776	0	0.00295006	0.0206749	0.0122408	0	0	0	0	0.0087787	0.00485592	0.0139999
287	Hex3HexNAc5	NA	1520	3	5	0	0	0	#N/A	#N/A	#N/A	#N/A	0	0	0	0	0	0	0	0	0	0	0	0	0	0	0	0	0	0	0	0	0	0	0	0	0	0	0	0	0	0	0	0	0	0	0	0	0
288	Hex3HexNAc5	Gal(β1-4)GlcNAc(β1-3)[Gal(β1-4)GlcNAc(β1-6)]Galb1-3[GalNAc(β1-4)GlcNAc(β1-6)]GalNAc	1520	3	5	0	0	0	1520	Glycan	NR	#N/A	0	0	0	0	0	0	0	0.00207985	0.00332232	0.00181422	0.00111225	0.00431603	0.0036811	0.000136865	0.00474475	0	0	0	0	0	0	0	0	0	0	0	0	0	0	0	0	0	0	0	0	0	0
289	Hex3HexNAc5	NA	1520	3	5	0	0	0	#N/A	#N/A	#N/A	#N/A	0	0	0	0	0	0	0	0	0	0	0	0	0	0	0	0	0	0	0	0	0	0	0	0	0	0	0	0	0	0	0	0	0	0	0	0	0
290	Hex5HexNAc2deHex2	NA	1527	5	2	2	0	0	#N/A	#N/A	#N/A	#N/A	0	0	0	0	0	0	0	0	0	0	0	0	0	0	0	0.00194951	0.00490501	0.00356225	0.00389404	0	0	0	0	0	0	0	0	0	0	0	0	0	0	0	0	0	0
292	NeuAc1Hex3HexNAc3deHex1	NA	1551	3	3	1	1	0	#N/A	#N/A	#N/A	#N/A	0	0	0	0	0	0	0	0	0	0	0	0	0	0	0	0	0	0	0	0	0	0	0	0	0	0	0	0	0	0	0	0	0	0	0	0	0
293	NeuAc1Hex3HexNAc3deHex1	NA	1551	3	3	1	1	0	#N/A	#N/A	#N/A	#N/A	0	0	0	0	0	0	0	0	0	0	0	0	0	0	0	0	0	0	0	0	0	0	0	0	0	0	0	0	0	0	0	0	0	0	0	0	0
294	NeuAc1Hex3HexNAc3deHex1	NA	1551	3	3	1	1	0	#N/A	#N/A	#N/A	#N/A	0	0	0	0	0	0	0	0	0	0	0	0	0	0	0	0	0	0	0	0	0	0	0	0	0	0	0	0	0	0	0	0	0	0	0	0	0
295	NeuAc1Hex3HexNAc3deHex1	NA	1551	3	3	1	1	0	#N/A	#N/A	#N/A	#N/A	0	0	0	0	0	0	0	0	0	0	0	0	0	0	0	0	0	0	0	0	0	0	0	0	0	0	0	0	0	0	0	0	0	0	0	0	0
296	NeuAc1Hex3HexNAc3deHex1	NA	1551	3	3	1	1	0	#N/A	#N/A	#N/A	#N/A	0	0	0	0	0	0	0	0	0	0	0	0	0	0	0	0	0	0	0	0	0	0	0	0	0	0	0	0	0	0	0	0	0	0	0	0	0
297	NeuAc1Hex3HexNAc3deHex1	NA	1551	3	3	1	1	0	#N/A	#N/A	#N/A	#N/A	0	0	0	0	0	0	0	0	0	0	0	0	0	0	0	0	0	0	0	0	0	0	0	0	0	0	0	0.000918326	0	0	0	0	0	0	0	0	0
298	Hex3HexNAc3deHex3	NA	1552	3	3	3	0	0	#N/A	#N/A	#N/A	#N/A	0	0	0	0	0	0	0	0	0	0	0	0	0	0	0	0	0	0	0	0.00043849	0	0	0	0	0	0	0	0	0	0	0	0	0	0	0	0	0
299	Hex3HexNAc3deHex3	NA	1552	3	3	3	0	0	#N/A	#N/A	#N/A	#N/A	0	0	0	0	0	0	0	0	0	0	0	0	0	0	0	0	0	0	0	0	0	0.00139126	0	0	0	0	0	0	0.00636014	0.00292203	0	0	0	0	0	0	0
300	Hex3HexNAc3deHex3	NA	1552	3	3	3	0	0	#N/A	#N/A	#N/A	#N/A	0.00412833	0.00233306	0	0	0	0	0	0	0	0	0	0	0	0	0	0	0	0	0	0.000420372	0	0	0	0	0	0	0	0	0	0	0	0	0	0.00577495	0	0	0
301	Hex3HexNAc3deHex3	NA	1552	3	3	3	0	0	#N/A	#N/A	#N/A	#N/A	0	0	0	0	0	0	0	0	0	0	0	0	0	0	0	0	0	0	0	0.00177088	0	0	0.0019724	0	0	0	0.00215793	0	0.00860428	0.00586165	0	0	0	0	0	0	0
302	Hex3HexNAc3deHex3	Fuc(α1-2)Gal[Fuc]GlcNAc(β1-3)Gal(β1-3)[Fuc[Gal]GlcNAc(β1-6)]GalNAc	1552	3	3	3	0	0	1552	Glycan	NR	#N/A	0.00752771	0.00333243	9.47829e-05	0	0	0	0.00137534	0	0	0	0	0	0	0	0	0	0	0	0	0.00374872	0	0.00378461	0.00249319	0	0.00155347	0.00535861	0.00286663	0.00361654	0	0	0	0	0	0.00602142	0	0	0
303	Hex3HexNAc3deHex3	NA	1552	3	3	3	0	0	#N/A	#N/A	#N/A	#N/A	0.00399805	0.00138542	0	0	0	0	0	0	0	0	0	0	0	0	0	0	0	0	0.00049889	0.00519146	0.00303995	0	0.0032805	0.00363126	0.00151024	0	0.0056879	0.00510722	0	0.00314223	0.000211183	0.00731173	0	0.000131987	0	0	0
304	Hex3HexNAc3deHex3	NA	1552	3	3	3	0	0	#N/A	#N/A	#N/A	#N/A	0	0	0	0	0	0	0	0	0	0	0	0	0	0	0	0	0	0	0	0.00610414	0.00781859	0	0.00443423	0	0	0	0	0	0	0	0	0	0	0.00470682	0	0	0
305	Hex3HexNAc3deHex3	Fuc(α1-2)Gal(β1-4)GlcNAc(β1-3)[Fuc(α1-2)]Gal(β1-3)[Fuc(α1-2)Gal(β1-4)GlcNAc(β1-6)]GalNAc	1552	3	3	3	0	0	1552	Glycan	1	28289177	0	0	0	3.05933e-05	0.000744852	0	0.0149887	0	0	0	0	0	0	0	0	0	0	0	0	0.01191	0.00258863	0	0.0166836	0.0109793	0.015935	0	0.019725	0.0237345	0	0.00902096	0	0	0	0	0	0	0
306	Hex3HexNAc3deHex3	Fuc(α1-2)Gal(β1-3)[Fuc(α1-2)Gal(β1-4)GlcNAc(β1-3)[Fuc(α1-2)]Gal(β1-4)GlcNAc(β1-6)]GalNAc	1552	3	3	3	0	0	1552	Glycan	1	28289177	0	0	0.00254808	0.00280656	0.0159942	0.000664744	0.0164855	0	0	0	0	0	0	0	0	0	0	0	0	0.000707577	0.000530986	0	0	0.00964799	0.00132093	0.000261661	0	0.00276089	0	0.00165146	0	0	0.00276172	0.000884721	0	0	0
307	Hex3HexNAc3deHex3	NA	1552	3	3	3	0	0	#N/A	#N/A	#N/A	#N/A	0	0	0	0	0	0	0	0	0	0	0	0	0	0	0	0	0	0	0	0	0	0	0	0	0	0	0	0.000502953	0	0	0	0	0	0	0	0	0
308	Hex2HexNAc6	NA	1561	2	6	0	0	0	#N/A	#N/A	#N/A	#N/A	0	0	0	0	0	0	0	0	0	0	0.000397246	0.000418405	0	0	0	0	0	0	0	0	0	0	0	0	0	0	0	0	0	0	0	0	0	0	0.000970212	0.00144314	0
309	Hex2HexNAc6	NA	1561	2	6	0	0	0	#N/A	#N/A	#N/A	#N/A	0	0	0	0	0	0	0	0	0	0	0	0	0	0	0	0	0	0	0	0	0	0	0	0	0	0	0	0	0	0	0	0	0	0	0	0	0
310	Hex2HexNAc6	NA	1561	2	6	0	0	0	#N/A	#N/A	#N/A	#N/A	0	0	0	0	0	0	0	0	0	0	0	0	0	0	0	0	0	0	0	0	0	0	0	0	0	0	0	0	0	0	0	0	0	0	0	0	0
311	Hex4HexNAc3deHex2	NA	1568	4	3	2	0	0	#N/A	#N/A	#N/A	#N/A	0	0	0	0	0	0	0	0	0	0	0	0	0	0	0	0	0	0	0	0	0	0	0	0	0	0	0	0	0	0	0	0	0	0	0	0	0
312	Hex4HexNAc3deHex2	NA	1568	4	3	2	0	0	#N/A	#N/A	#N/A	#N/A	0	0	0	0	0	0	0	0	0	0	0	0	0	0	0	0.00880194	0.0167976	0.00982992	0.0129483	0	0	0	0	0	0	0	0.00390568	0.00341491	0	0.00358445	0	0	0	0	0	0	0
313	Hex4HexNAc3deHex2	NA	1568	4	3	2	0	0	#N/A	#N/A	#N/A	#N/A	0	0	0	0	0	0	0	0	0	0	0	0	0	0	0	0.000486679	0.0106017	0.0105666	0.0067597	0	0	0	0	0	0	0	0.00341685	0.00261365	0	0	0	0	0	0	0	0	0
314	Hex4HexNAc3deHex2	NA	1568	4	3	2	0	0	#N/A	#N/A	#N/A	#N/A	0	0	0	0	0	0	0	0	0	0	0	0	0	0	0	0	0	0	0	0	0	0	0	0	0	0	0	0	0	0	0	0	0	0	0	0	0
315	Hex4HexNAc3deHex2	NA	1568	4	3	2	0	0	#N/A	#N/A	#N/A	#N/A	0	0	0	0	0	0	0	0	0	0	0	0	0	0	0	0.014616	0.0250118	0.0157752	0.0104497	0	0	0	0	0	0	0	0	0	0	0	0	0	0	0	0	0	0
316	Hex5HexNAc3deHex1	NA	1584	5	3	1	0	0	#N/A	#N/A	#N/A	#N/A	0	0	0	0	0	0	0	0	0	0	0	0	0	0	0	0	0	0	0	0	0	0	0	0	0	0	0	0	0	0	0	0	0	0	0	0	0
317	Hex5HexNAc3deHex1	NA	1584	5	3	1	0	0	#N/A	#N/A	#N/A	#N/A	0	0	0	0	0	0	0	0	0	0	0	0	0	0	0	0.000658786	0	0	0	0	0	0	0	0	0	0	0	0	0	0	0	0	0	0	0	0	0
318	Hex2HexNAc4deHex3	NA	1593	2	4	3	0	0	#N/A	#N/A	#N/A	#N/A	0	0	0	0	0	0	0	0	0	0	0	0	0	0	0	0	0	0	0	0	0	0	0	0	0	0	0	0	0	0	0	0	0	0	0	0	0
319	Hex2HexNAc4deHex3	NA	1593	2	4	3	0	0	#N/A	#N/A	#N/A	#N/A	0	0	0	0	0	0	0	0	0	0	0	0	0	0	0	0	0	0	0	0.00293631	0.00743226	0	0	0	0	0	0.00474276	0.00405401	0	0	4.26069e-05	0.00275388	0	0	0	0	0
320	NeuAc1Hex3HexNAc4	NA	1608	3	4	0	1	0	#N/A	#N/A	#N/A	#N/A	0	0	0	0	0	0	0	0	0	0	0	0	0	0	0	0	0	0	0	0	0	0	0	0	0	0	0	0	0	0	0	0	0	0	0	0	0
321	Hex3HexNAc4deHex2	NA	1609	3	4	2	0	0	#N/A	#N/A	#N/A	#N/A	0	0	0	0	0	0	0	0	0	0	0	0	0	0	0	0	0	0	0	0.00159048	0.0022309	0	0.000897399	0	0	0	0	0	0	0	0	0	0	0	0	0	0
322	Hex3HexNAc4deHex2	NA	1609	3	4	2	0	0	#N/A	#N/A	#N/A	#N/A	0.00139609	0.00140087	0.0010657	0.00100394	0.000394087	0.00094758	0	0	0	0	0	0	0	0	0	0	0	0	0	0	0	0	0	0	0	0	0	0	0	0	0.00142286	0.000701539	0.000977649	0.000994121	0	0	0
323	Hex3HexNAc4deHex2	NA	1609	3	4	2	0	0	#N/A	#N/A	#N/A	#N/A	0	0	0	0	0	0	0	0	0	0	0	0	0	0	0	0	0	0	0	0	0	0.00428946	0.00140254	0.00139161	0.000293966	0.00867807	0	0.00270376	0.0156855	0.00962575	0	0	0.00185314	0	0.00296607	0.00108072	0.000410426
324	Hex3HexNAc4deHex2	NA	1609	3	4	2	0	0	#N/A	#N/A	#N/A	#N/A	0.00196677	0.00132786	0.00139076	0.0017148	0	0	0	0	0	0	0	0	0	0	0	0	0	0.0012494	0	0	0.000362261	0	0	0	0	0	0	0	0	0	0.00159666	0.00243815	0.00228598	0.0024723	0.00235464	0.00205522	0
325	Hex3HexNAc4deHex2	NA	1609	3	4	2	0	0	#N/A	#N/A	#N/A	#N/A	0	0	0	0	0	0	0	0	0	0	0	0	0	0	0	0	0	0	0.00243384	0.00372361	0.00130949	0	0	0	0	0	0.000413822	0	0.0089056	0.00504439	0	0	0	0	0.000921231	0.00131625	0
326	Hex3HexNAc4deHex2	NA	1609	3	4	2	0	0	#N/A	#N/A	#N/A	#N/A	0	0	0	0	0	0	0	0	0	0	0	0	0	0	0	0	0	0	0	0.00514986	0.00776343	0.00506109	0.000635246	0	0	0.0059545	0.00219091	0.00686744	0	0	0	0	0	0	0	0	0
327	Hex3HexNAc4deHex2	NA	1609	3	4	2	0	0	#N/A	#N/A	#N/A	#N/A	0.00483126	0.00626544	0.00405794	0	0	0	0.00261213	0	0	0	0	0	0	0	0	0	0	0	0	0	0	0	0	0	0	0	0	0	0	0	0.00286247	0.00255669	0.00262922	0.00234295	0	0	0
328	Hex3HexNAc4deHex2	Gal[Fuc]GlcNAc(β1-3)[Gal[Fuc]GlcNAc(β1-6)]Gal(β1-3)[GlcNAc(β1-6)]GalNAc	1609	3	4	2	0	0	1609	Glycan	1	28289177	0	0	0	0	0	0.00194738	0.00145202	0	0	0	0	0	0	0	0	0	0	0	0	0.00790374	0.00964153	0.004955	0.00671239	0	0	0	0	0	0	0	0	0	0	0.000845402	0.00438313	0.00249029	0.000239415
329	Hex3HexNAc4deHex2	NA	1609	3	4	2	0	0	#N/A	#N/A	#N/A	#N/A	0.00507774	0.00595949	0.00109959	0.00745512	0	0	0	0	0	0	0	0	0	0	0	0	0	0	0	0	0	0	0	0	0	0	0	0	0	0	0	0	0	0	0.000478189	0.0062266	0.000474721
330	Hex3HexNAc4deHex2	NA	1609	3	4	2	0	0	#N/A	#N/A	#N/A	#N/A	0	0.0011919	0.000500873	0.000365317	0.00517153	0.00172449	0.00208984	0	0	0	0	0	0	0	0	0	0	0.00313606	0.00149157	0.0104107	0.00620773	0.0153579	0.0123073	0.00185013	0.00244976	0.0136584	0.00518214	0.00596238	0.00196575	0.0160343	0.00100399	0.00553397	0.00638052	0.00583647	0	0	0
331	Hex3HexNAc4deHex2	NA	1609	3	4	2	0	0	#N/A	#N/A	#N/A	#N/A	0	0	0	0.00565663	0	0	0	0	0	0	0	0	0	0	0	0	0	0.00114411	0	0.00827066	0.00947985	0	0.00863153	0.00140705	0	0.00182049	0.0058745	0.00699738	0	0	0	0	0	0	0	0	0
332	Hex3HexNAc4deHex2	NA	1609	3	4	2	0	0	#N/A	#N/A	#N/A	#N/A	0	0	0	0	0	0.00131934	0.000965207	0	0	0	0	0	0	0	0	0	0	0.00149321	0.00303447	0	0	0	0	0.00307907	0.00379668	0.00271315	0.000946192	0	0	0	0	0.000727854	0	0	0	0	0
333	Hex3HexNAc4deHex2	NA	1609	3	4	2	0	0	#N/A	#N/A	#N/A	#N/A	0.00848474	0.00713678	0	0.00971653	0	0	0	0	0	0	0	0	0	0	0	0	0	0	0	0	0	0	0	0	0	0	0	0	0	0	0	0	0	0	0	0	0
334	Hex3HexNAc4deHex2	Fuc(α1-2)Gal()GlcNAc(β1-3)Gal(β1-3)[GalNAc(α1-3)[Fuc(α1-2)]Gal(β1-4)GlcNAc(β1-6)]GalNAc	1609	3	4	2	0	0	1609	Glycan	1	28289177	0	0	0	0	0	0	0	0	0	0	0	0	0	0	0	0	0	0	0	0.00475125	0.00714506	0	0.00506122	0.00454575	0.00316017	0.00302321	0.00048057	0.00390927	0	0.00269649	0	0	0.00226487	0.00466319	0	0	0
335	Hex3HexNAc4deHex2	Fuc(α1-2)[GalNAc(α1-3)]Gal(β1-4)GlcNAc(β1-3)Gal(β1-3)[Fuc(α1-2)Gal(β1-4)GlcNAc(β1-6)]GalNAc	1609	3	4	2	0	0	1609	Glycan	1	28289177	0	0	0	0	0	0	0	0	0	0	0	0	0	0	0	0	0	0	0	0	0	0	0	0	0	0	0	0	0	0	0	0	0	0	0	0	0
336	Hex4HexNAc4deHex1	NA	1625	4	4	1	0	0	#N/A	#N/A	#N/A	#N/A	0	0	0	0	0	0	0	0	0	0	0	0.00751678	0	0	0	0	0	0	0	0	0	0	0	0	0	0.00112663	0	0	0.00247033	0.00200956	0	0	0	0	0	0	0
337	Hex4HexNAc4deHex1	NA	1625	4	4	1	0	0	#N/A	#N/A	#N/A	#N/A	0	0	0	0	0	0	0	0	0	0	0	0.00256194	0	0	0	0	0	0	0	0	0	0	0	0	0	0	0.00172499	0.00534128	0	0	0	0	0	0.00192453	0	0	0
338	Hex4HexNAc4deHex1	NA	1625	4	4	1	0	0	#N/A	#N/A	#N/A	#N/A	0.00109768	0.000865738	0	0.000132377	0	0	0	0.00169668	0.0026905	0.00168028	0.0149356	0.021734	0	0.00202968	0	0	0	0	0	0	8.86902e-05	0	0	0	0	0	0	0	0	0	0	0	0	0	0	0	0
339	Hex4HexNAc4deHex1	NA	1625	4	4	1	0	0	#N/A	#N/A	#N/A	#N/A	0	0	0	0	0	0	0	0	0	0	0	0	0	0	0	0	0	0	0	0	0	0	0	0	0	0	0	0	0	0	0	0	0	0	0	0	0
340	Hex4HexNAc4deHex1	Fuc(α1-2)Gal(β1-4)GlcNAc(β1-3)[Gal()GlcNAc(β1-6)]Gal(β1-3)[Gal(β1-4)GlcNAc(β1-6)]GalNAc	1625	4	4	1	0	0	1625	Glycan	NR	#N/A	0	0	0	0	0	0	0	0.00298459	0.00209579	0.00150801	0.00955021	0.00723816	0	0.00252305	0	0.00105967	0	0	0	0	0	0	0	0.00716904	0.00421785	0.00484252	0.00427121	0.00750603	0.00122306	0.0002789	0	0	0.00110003	0.00158185	0.00383544	4.64645e-05	0.00370235
341	Hex4HexNAc4deHex1	NA	1625	4	4	1	0	0	#N/A	#N/A	#N/A	#N/A	0	0	0	0	0	0	0	0	0	0	0	0	0	0	0	0	0	0	0	0	0	0	0	0	0	0	0	0.00093135	0	0	0	0	0	0	0	0	0
342	Hex4HexNAc4deHex1	NA	1625	4	4	1	0	0	#N/A	#N/A	#N/A	#N/A	0	0	0	0	0	0	0	0	0	0	0	0	0	0	0	0	0	0	0	0	0	0	0	0	0	0	0	0	0	0	0	0	0	0	0	0	0
343	Hex4HexNAc4deHex1	NA	1625	4	4	1	0	0	#N/A	#N/A	#N/A	#N/A	0	0	0	0	0	0	0	0	0	0	0	0	0	0	0	0	0	0	0	0	0	0	0	0	0	0	0	0	0	0	0	0	0	0	0	0	0
344	Hex4HexNAc4deHex1	Fuc(α1-2)Gal(β1-3)[Gal(β1-4)GlcNAc(β1-3)Gal(β1-4)GlcNAc(β1-3)Gal(β1-4)GlcNAc(β1-6)]GalNAc	1625	4	4	1	0	0	1625	Glycan	NR	#N/A	0	0	0	0	0.000209189	0.00116974	0.0011773	0	0	0	0	0	0	0	0	0	0	0	0	0	0	0	0	0.0029786	0	0	0	0	0	0	0	0	0	0	0	0	0
345	Hex4HexNAc4deHex1	NA	1625	4	4	1	0	0	#N/A	#N/A	#N/A	#N/A	0	0	0	0	0	0	0	0	0	0	0	0	0	0	0	0	0	0	0	0	0	0	0	0	0	0	0	0	0	0	0	0	0	0	0	0	0
346	Hex5HexNAc4	NA	1641	5	4	0	0	0	#N/A	#N/A	#N/A	#N/A	0	0	0	0	0	0	0	0	0	0	0	0	0	0	0	0	0	0	0	0	0	0	0	0	0	0	0	0	0	0	0	0	0	0	0	0	0
348	Hex2HexNAc5deHex2	GalNAc(α1-3)[Fuc(α1-2)]Gal(β1-4)GlcNAc(β1-3)[GalNAc(α1-3)[Fuc(α1-2)]Gal()GlcNAc(β1-6)]GalNAc	1650	2	5	2	0	0	1650	Glycan	1	28289177	0.00099652	0.00111846	0.000854067	0	0.000485902	0.000561884	0	0	0	0	0	0	0	0	0	0	0	0	0	0.00313646	0.00333515	0	0.00190732	0	0	0	0	0	0	0	0.000820968	0.000950195	0.000654433	0.000897785	0	0	0
349	Hex2HexNAc5deHex2	NA	1650	2	5	2	0	0	#N/A	#N/A	#N/A	#N/A	0	0	0	0	0	0	0	0	0	0	0	0	0	0	0	0	0	0	0	0	0	0	0	0	0	0	0	0	0	0	0	0	0	0	0	0	0
350	Hex3HexNAc5deHex1	Gal[Fuc]GlcNAc(β1-3)Gal(β1-4)GlcNAc(β1-3)[GlcNAc(α1-4)Gal(β1-4)GlcNAc(β1-6)]GalNAc	1666	3	5	1	0	0	1666	Glycan	NR	#N/A	0	0	0	0	0	0	0	0	0	0	0	0	0	0	0	0.00148215	0	0	0	0.00374705	0	0.0132071	0.0101135	0.00289205	0.000770676	0.0106256	0	0.00531927	0.0169967	0.00963718	0	0	0	0	0.0049246	0.00673761	0.00468321
351	Hex3HexNAc5deHex1	NA	1666	3	5	1	0	0	#N/A	#N/A	#N/A	#N/A	0	0	0	0	0	0	0	0	0	0	0	0	0	0	0	0	0	0	0	0	0	0.00139357	0	0.00106607	0	0.00881616	0	0	0.0142306	0.00474044	0	0	0	0	0.00269171	0	0.00355908
352	Hex3HexNAc5deHex1	NA	1666	3	5	1	0	0	#N/A	#N/A	#N/A	#N/A	0.0061926	0	0	0	0	0	0	0	0	0	0	0	0	0	0	0	0	0	0	0.00526497	0	0	0	0	0	0	0	0	0	0	0.000574875	0	0	0.00517859	0	0	0
353	Hex3HexNAc5deHex1	NA	1666	3	5	1	0	0	#N/A	#N/A	#N/A	#N/A	0.00522942	0	0.00153624	0.00308138	0	0	0	0	0	0	0	0	0	0	0	0	0	0	0	0	0	0	0	0	0	0	0	0	0	0	0.00632584	0.00207701	0.000909118	0.00345104	0	0	0
354	Hex3HexNAc5deHex1	GlcNAc(α1-4)Gal(β1-4)GlcNAc(β1-3)[Fuc(α1-2)Gal(β1-4)GlcNAc(β1-3)Gal(β1-4)GlcNAc(β1-6)]GalNAc	1666	3	5	1	0	0	1666	Glycan	NR	#N/A	0.00216005	0.00125528	0.00206761	0.00193936	0	0.00144931	0.00100493	0	0	0	0	0	0	0	0	0	0	0	0	0	0	0.0045804	0.00364037	0.00276158	0.00261247	0.00304926	0	0	0	0.00372283	0	0	0	0	0.00322189	0.00318075	0.00321391
355	Hex3HexNAc5deHex1	NA	1666	3	5	1	0	0	#N/A	#N/A	#N/A	#N/A	0	0	0	0.00210402	0.000484215	0.00114407	0	0	0	0	0	0	0.00901344	0	0	0	0	0	0	0	0	0	0	0	0	0	0	0	0	0	0	0	0	0	0	0	0
356	Hex4HexNAc5	NA	1682	4	5	0	0	0	#N/A	#N/A	#N/A	#N/A	0.00281157	0	0	0	0	0	0	0	0	0	0	0	0	0	0	0	0	0	0	0	0	0.00213034	0.00205768	0.000953636	0	0	0	0.00344093	0.00263607	0.00198772	0	0	0	0	0	0	0
357	Hex4HexNAc5	NA	1682	4	5	0	0	0	#N/A	#N/A	#N/A	#N/A	0	0	0	0	0	0	0	0	0	0	0	0	0	0	0	0	0	0	0	0	0	0	0	0	0	0	0	0	0	0	0	0	0	0	0	0	0
358	Hex4HexNAc5	NA	1682	4	5	0	0	0	#N/A	#N/A	#N/A	#N/A	0	0	0	0	0	0	0	0	0	0	0	0	0	0	0	0	0	0	0	0	0	0	0	0	0	0	0	0	0	0	0	0	0	0	0	0	0
359	Hex4HexNAc5	NA	1682	4	5	0	0	0	#N/A	#N/A	#N/A	#N/A	0	0	0	0	0	0	0	0	0	0	0	0	0	0	0	0	0	0	0	0	0	0	0	0	0	0	0	0	0	0	0.00146181	0	0	0.000879444	0	0	0
360	Hex4HexNAc5	NA	1682	4	5	0	0	0	#N/A	#N/A	#N/A	#N/A	0	0	0	0	0	0	0	0	0	0	0	0	0	0	0	0	0	0	0	0	0	0	0	0	0	0	0	0	0	0	0	0	0	0	0	0	0
361	NeuAc2Hex3HexNAc3	NA	1696	3	3	0	2	0	#N/A	#N/A	#N/A	#N/A	0	0	0	0	0	0	0.00264249	0	0	0	0	0	0	0	0	0	0	0	0	0	0	0	0	0.00315072	0.000916865	0	0.00136825	0.000961136	0	0	0	0	0	0	0	0	0
362	NeuAc2Hex3HexNAc3	NA	1696	3	3	0	2	0	#N/A	#N/A	#N/A	#N/A	0	0	0	0	0	0	0	0	0	0	0	0	0	0	0	0	0	0	0	0	0	0	0	0	0.00131502	0	0	0	0	0	0	0	0	0	0	0	0
363	NeuAc2Hex3HexNAc3	NA	1696	3	3	0	2	0	#N/A	#N/A	#N/A	#N/A	0	0	0	0	0	0	0	0	0	0	0	0	0	0	0	0	0	0	0	0	0	0	0	0	0	0	0	0.00184678	0	0	0	0	0	0	0	0	0
364	NeuAc1Hex3HexNAc3deHex2	NA	1697	3	3	2	1	0	#N/A	#N/A	#N/A	#N/A	0	0	0	0	0	0	0	0	0	0	0	0	0	0	0	0	0	0	0	0	0.00327162	0	0.00226197	0	0	0	0	0	0	0	0	0	0	0	0	0	0
365	NeuAc1Hex3HexNAc3deHex2	NA	1697	3	3	2	1	0	#N/A	#N/A	#N/A	#N/A	0	0	0	0	9.51244e-05	9.5729e-05	0	0	0	0	0	0	0	0	0	0	0	0	0	0	0	0	0	0	0	0	0	0	0	0	0	0	0	0	0	0	0
366	NeuAc1Hex3HexNAc3deHex2	Fuc(α1-2)Gal[Fuc]GlcNAc()Gal(β1-3)[Neu5Ac(α2-3)Gal(β1-4)GlcNAc(β1-6)]GalNAc	1697	3	3	2	1	0	1697	Glycan	1	28289177	0	5.57619e-05	0.000469833	0.00105314	0	0	0	0	0	0	0	0	0	0	0	0	0	0	0	0	0	0	0	0	0	0	0	0	0	0	0	0	0	0	0	0	0
367	NeuAc1Hex3HexNAc3deHex2	NA	1697	3	3	2	1	0	#N/A	#N/A	#N/A	#N/A	0	0	0.000978493	0	0	0	0	0	0	0	0	0	0	0	0	0	0	0	0	0	0	0	0	0	0	0	0	0	0	0	0	0	0	0	0	0	0
368	Hex3HexNAc3deHex4	Gal[Fuc]GlcNAc[Fuc(α1-2)]Gal(β1-3)[Fuc(α1-2)Gal[Fuc]GlcNAc(β1-6)]GalNAc	1698	3	3	4	0	0	1698	Glycan	1	28289177	0	0	0	0	0	0	0	0	0	0	0	0	0	0	0	0	0	0	0	0.00517754	0.00181791	0	0	0	0	0	0	0	0	0	0	0	0	0	0	0	0
369	Hex2HexNAc6deHex1	NA	1707	2	6	1	0	0	#N/A	#N/A	#N/A	#N/A	0	0	0	0	0	0	0	0	0	0	0	0	0	0	0	0	0	0	0	0	0	0	0	0.00310513	0.00276686	0.00169477	0	0	0	0	0	0	0	0	0	0	0
370	Hex2HexNAc6deHex1	NA	1707	2	6	1	0	0	#N/A	#N/A	#N/A	#N/A	0	0	0	0	0	0	0	0	0	0	0	0	0	0	0	0.00062588	0	0	0	0	0	0	0	0	0	0	0	0	0	0	0	0	0	0	0	0	0
371	NeuAc1Hex4HexNAc3deHex1	NA	1713	4	3	1	1	0	#N/A	#N/A	#N/A	#N/A	0	0	0	0	0	0	0	0	0	0	0	0	0	0	0	0.00428907	0.00490621	0.00309269	0	0	0	0	0	0	0	0	0.00187379	0.00366299	0	0	0	0	0	0	0	0	0
372	Hex4HexNAc3deHex3	NA	1714	4	3	3	0	0	#N/A	#N/A	#N/A	#N/A	0	0	0	0	0	0	0	0	0	0	0	0	0	0	0	0	0	0	0	0	0	0	0	0	0	0	0	0	0.00456774	0.00128631	0	0	0	0	0	0	0
373	Hex4HexNAc3deHex3	NA	1714	4	3	3	0	0	#N/A	#N/A	#N/A	#N/A	0	0	0	0	0	0	0	0	0	0	0	0	0	0	0	0.0031499	0.00571819	0.00364967	0.000543819	0	0	0	0	0	0	0	0.000304737	0.00353414	0	0.00212442	0	0	0	0	0	0	0
374	Hex4HexNAc3deHex3	NA	1714	4	3	3	0	0	#N/A	#N/A	#N/A	#N/A	0	0	0	0	0	0	0	0	0	0	0	0	0	0	0	0	0.00375179	0.00035722	0.000337784	0	0	0	0	0	0	0	0	0	0	0	0	0	0	0	0	0	0
375	Hex4HexNAc3deHex3	NA	1714	4	3	3	0	0	#N/A	#N/A	#N/A	#N/A	0	0	0	0	0	0	0	0	0	0	0	0	0	0	0	0.00635931	0.0273029	0.014235	0.00878635	0	0	0	0	0	0	0	0	0	0	0	0	0	0	0	0	0	0
376	Hex3HexNAc6	GlcNAc(α1-4)Gal(β1-4)GlcNAc(β1-3)[GlcNAc(β1-6)]Gal(β1-3)[GlcNAc(α1-4)Gal(β1-4)GlcNAc(β1-6)]GalNAc	1723	3	6	0	0	0	1723	Glycan	NR	#N/A	0	0	0	0	0	0	0	0	0	0	0	0	0	0	0	0	0	0	0	0.00498039	0	0.0123368	0.00684771	0.000274563	0	0.0110766	0	0.00168124	0.015678	0.0094279	0	0	0	0	0.00545633	0.00389703	0.00737248
377	Hex3HexNAc6	NA	1723	3	6	0	0	0	#N/A	#N/A	#N/A	#N/A	0	0	0	0	0	0	0	0	0	0	0	0	0	0	0	0	0	0	0	0	0	0	0	0	0	0	0	0	0	0	0	0	0	0	0	0	0
378	Hex5HexNAc3deHex2	NA	1730	5	3	2	0	0	#N/A	#N/A	#N/A	#N/A	0	0	0	0	0	0	0	0	0	0	0	0	0	0	0	0	0	0	0	0	0	0	0	0	0	0	0	0	0	0	0	0	0	0	0	0	0
379	Hex5HexNAc3deHex2	NA	1730	5	3	2	0	0	#N/A	#N/A	#N/A	#N/A	0	0	0	0	0	0	0	0	0	0	0	0	0	0	0	0	0	0.0254154	0.0215782	0	0	0	0	0	0	0	0.00247775	0.00530652	0	0.00281449	0	0	0	0	0	0	0
380	Hex5HexNAc3deHex2	NA	1730	5	3	2	0	0	#N/A	#N/A	#N/A	#N/A	0	0	0	0	0	0	0	0	0	0	0	0	0	0	0	0	0	0.000524045	0.00386734	0	0	0	0	0	0	0	0	0	0	0	0	0	0	0	0	0	0
381	NeuAc1Hex3HexNAc4deHex1	NA	1754	3	4	1	1	0	#N/A	#N/A	#N/A	#N/A	0	0	0	0	0	0	0	0	0	0	0	0	0	0	0	0	0	0	0	0	0	0	0	0	0	0	0	0	0	0	0	0	0	0	0	0	0
382	NeuAc1Hex3HexNAc4deHex1	NA	1754	3	4	1	1	0	#N/A	#N/A	#N/A	#N/A	0	0	0	0	0	0	0	0	0	0	0	0	0	0	0	0	0	0	0	0	0	0	0	0	0	0	0	0	0	0	0	0	0	0	0	0	0
383	NeuAc1Hex3HexNAc4deHex1	Neu5Ac(α2-3)Gal(β1-3)[Fuc(α1-2)[GalNAc(α1-3)]Gal(β1-4)GlcNAc(β1-3)Gal(β1-4)GlcNAc(β1-6)]GalNAc	1754	3	4	1	1	0	1754	Glycan	NR	#N/A	0.00550685	0	0.00675794	0.00799039	0	0	0	0	0	0	0	0	0	0	0	0	0	0	0	0	0	0	0	0	0	0.00959059	0.00023231	0.000239161	0.0220863	0.0102783	0	0	0	0	0.00353179	0	0
384	NeuAc1Hex3HexNAc4deHex1	NA	1754	3	4	1	1	0	#N/A	#N/A	#N/A	#N/A	0	0	0	0	0	0	0	0	0	0	0	0	0	0	0	0	0	0	0	0	0	0	0	0	0	0	0	0	0	0	0	0	0	0	0	0	0
385	NeuAc1Hex3HexNAc4deHex1	NA	1754	3	4	1	1	0	#N/A	#N/A	#N/A	#N/A	0.00166091	0	0	0.00254297	0	0	0	0	0	0	0	0	0	0	0	0	0	0	0	0	0	0	0	0	0	0.000458444	0	0	0	0	0	0	0	0	0.00218496	0	0
386	NeuAc1Hex3HexNAc4deHex1	NA	1754	3	4	1	1	0	#N/A	#N/A	#N/A	#N/A	0	0	0	0	0	0	0	0	0	0	0	0	0	0	0	0	0	0	0	0	0	0	0	0	0	0	0	0	0	0	0	0	0	0	0	0	0
387	Hex3HexNAc4deHex3	NA	1755	3	4	3	0	0	#N/A	#N/A	#N/A	#N/A	0	0	0	0	0	0	0	0	0	0	0	0	0	0	0	0	0	0	0	0	0	0	0	0	0	0	0	0	0	0	0	0	0.000705537	0	0	0	0
388	Hex3HexNAc4deHex3	NA	1755	3	4	3	0	0	#N/A	#N/A	#N/A	#N/A	0	0	0	0	0	0	0	0	0	0	0	0	0	0	0	0	0	0	0	0.00111401	0	0	0	0	0	0	0	0	0	0	0	0	0	0	0	0	0
389	Hex3HexNAc4deHex3	NA	1755	3	4	3	0	0	#N/A	#N/A	#N/A	#N/A	0	0	0	0	0	0	0	0	0	0	0	0	0	0	0	0	0	0	0	0.00449055	0.00380524	0	0.00157723	0	0	0	0	0	0	0	0	0	0	0	0	0	0
390	Hex3HexNAc4deHex3	NA	1755	3	4	3	0	0	#N/A	#N/A	#N/A	#N/A	0	0.00465263	0	0	0	0	0	0	0	0	0	0	0	0	0	0	0	0	0	0.0131895	0.0120496	0.00782543	0.00711757	0	0	0	0	0	0.0013024	0	0	0	0.00224464	0	0	0	0
391	Hex3HexNAc4deHex3	NA	1755	3	4	3	0	0	#N/A	#N/A	#N/A	#N/A	0	0	0.00268281	0	0.00169323	0.000858861	0.00188739	0	0	0	0	0	0	0	0	0	0	0	0	0	0	0	0.00959741	0	0	0	0.00655571	0.00273219	0	0	0	0	0	0	0	0	0
392	Hex3HexNAc4deHex3	NA	1755	3	4	3	0	0	#N/A	#N/A	#N/A	#N/A	0	0.00382493	0.00278758	0	0.00431592	0.00168118	0.00187499	0	0	0	0	0	0	0	0	0	0	0	0	0.0161275	0.00739053	0	0	0	0	0	0	0	0	0	0	0.00287212	0.00121476	0	0	0	0
393	Hex3HexNAc4deHex3	NA	1755	3	4	3	0	0	#N/A	#N/A	#N/A	#N/A	0	0	0	0	0	0	0	0	0	0	0	0	0	0	0	0	0	0	0	0	0	0	0	0	0	0	0	0	0	0	0.000304602	0	0.00193733	0.00115429	0	0	0
394	Hex3HexNAc4deHex3	GalNAc(α1-3)[Fuc(α1-2)]Gal(β1-3)[Fuc(α1-2)Gal(β1-4)GlcNAc(β1-3)[Fuc(α1-2)]Gal(β1-4)GlcNAc(β1-6)]GalNAc	1755	3	4	3	0	0	1755	Glycan	NR	#N/A	0	0	0	0	0	0	0	0	0	0	0	0	0	0	0	0	0	0	0	0.00109476	0.000461438	0.00998136	0	0	0	0	0	0	0	0	0	0	0	0	0	0	0
395	Hex3HexNAc4deHex3	NA	1755	3	4	3	0	0	#N/A	#N/A	#N/A	#N/A	0	0	0	0	0	0	0	0	0	0	0	0	0	0	0	0	0	0	0	0.0111613	0.0105515	0	0.00421004	0	0	0	0	0	0	0	0	0	0	0	0	0	0
396	NeuAc1Hex4HexNAc4	NA	1770	4	4	0	1	0	#N/A	#N/A	#N/A	#N/A	0	0	0	0	0	0	0	0	0	0	0	0	0	0	0	0	0	0	0	0	0	0	0	0	0	0	0	0	0	0	0	0	0	0	0	0	0
397	NeuAc1Hex4HexNAc4	NA	1770	4	4	0	1	0	#N/A	#N/A	#N/A	#N/A	0	0	0	0	0	0	0	0	0	0	0	0	0	0	0	0	0	0	0	0	0	0	0	0	0	0	0	0	0	0	0	0	0	0	0	0	0
398	NeuAc1Hex4HexNAc4	NA	1770	4	4	0	1	0	#N/A	#N/A	#N/A	#N/A	0	0	0	0	0	0	0	0	0	0	0	0	0	0	0	0	0	0	0	0	0	0	0	0	0	0	0	0	0	0	0	0	0	0	0	0	0
399	NeuAc1Hex4HexNAc4	NA	1770	4	4	0	1	0	#N/A	#N/A	#N/A	#N/A	0	0	0	0	0	0	0	0.00340012	0.0034104	0.0016262	0	0	0	0	0	0	0	0	0	0	0	0	0	0	0	0	0	0	0	0	0	0	0	0	0	0	0
400	NeuAc1Hex4HexNAc4	NA	1770	4	4	0	1	0	#N/A	#N/A	#N/A	#N/A	0	0	0	0	0	0	0	0.0079511	0.000392025	0.00452113	0.00327849	0.00153413	0.0236802	0.0267488	0.0369556	0	0	0	0	0	0	0	0	0	0	0	0	0	0	0	0	0	0	0	0	0	0
401	NeuAc1Hex4HexNAc4	NA	1770	4	4	0	1	0	#N/A	#N/A	#N/A	#N/A	0	0	0	0	0	0	0	0	0	0	0	0	0	0	0	0	0	0	0	0	0	0	0	0	0	0	0	0	0	0	0	0	0	0	0	0	0
402	Hex4HexNAc4deHex2	NA	1771	4	4	2	0	0	#N/A	#N/A	#N/A	#N/A	0	0	0	0	0	0	0	0	0	0	0	0	0	0	0	0	0	0	0	0	0	0	0	0	0	0	0	0	0	0	0	0	0	0	0	0	0
403	Hex4HexNAc4deHex2	NA	1771	4	4	2	0	0	#N/A	#N/A	#N/A	#N/A	0	0	0	0	0	0	0	0	0	0	0	0	0	0	0	0	0	0	0	0	0	0.002186	0.00298219	0.00196126	0.000456641	0.00793425	0.0016802	0.00713636	0.0293403	0.0207445	0	0	0	0	0	0	0
404	Hex4HexNAc4deHex2	Gal[Fuc]GlcNAc(β1-3)Gal(β1-3)[Gal[Fuc]GlcNAc(β1-3)Gal(β1-4)GlcNAc(β1-6)]GalNAc	1771	4	4	2	0	0	1771	Glycan	NR	#N/A	0	0	0	0	0	0	0	0	0	0	0	0	0	0	0	0.00312438	0.00409019	0.00398883	0.00561769	0	0	0	0	0	0	0	0.00584664	0	0	0	0	0	0	0	0	0	0
405	Hex4HexNAc4deHex2	NA	1771	4	4	2	0	0	#N/A	#N/A	#N/A	#N/A	0.000853711	0.0015079	0.00208582	0.00199805	0	0.00098654	0.000870895	0	0	0	0	0	0	0	0	0.00334918	0.00573042	0.00799079	0.00764092	0	0	0	0	0	0	0	0	0	0	0	0	0	0	0	0	0	0
406	Hex4HexNAc4deHex2	NA	1771	4	4	2	0	0	#N/A	#N/A	#N/A	#N/A	0	0	0	0	0	0	0	0	0	0	0	0	0	0	0	0.00254447	0.00221451	0	0	0	0	0	0	0	0	0	0	0	0	0	0	0	0	0	0	0	0
407	Hex4HexNAc4deHex2	Fuc(α1-2)Gal(β1-4)GlcNAc(β1-3)[Fuc[Gal]GlcNAc(β1-6)]Gal(β1-3)[Gal(β1-4)GlcNAc(β1-6)]GalNAc	1771	4	4	2	0	0	1771	Glycan	NR	#N/A	0.00143533	0	0	0	0	0.0020626	0.00182927	0	0	0	0	0	0	0	0	0.00365173	0.00394012	0.00347618	0	0.0033121	0.000275991	0.00236824	0.00417171	0.00399045	0.00436544	0.000422423	0.00382747	0.0152073	0	0.00425643	0	0	0	0	0.00186116	0.00183347	0.00105051
408	Hex4HexNAc4deHex2	NA	1771	4	4	2	0	0	#N/A	#N/A	#N/A	#N/A	0	0	0	0	0	0	0	0	0	0	0	0	0	0	0	0	0.0017754	0	0.00154437	0.0254081	0.00419386	0.00139215	0.000452612	0.00274875	0.00104726	0	0.00306941	0.00275905	0.000544965	0	0	0	0	0	0	0	0
409	Hex4HexNAc4deHex2	NA	1771	4	4	2	0	0	#N/A	#N/A	#N/A	#N/A	0	0	0	0	0	0	0	0	0	0	0	0	0	0	0	0	0	0	0	0	0	0	0.000324325	0	0	0.000400797	0.00200425	0.00355449	0	0.00270395	0	0.000836714	0.00129875	0	0.00246511	0.00177813	0.002895
410	Hex4HexNAc4deHex2	NA	1771	4	4	2	0	0	#N/A	#N/A	#N/A	#N/A	0	0.00146399	0	0.0041764	0.00299611	0.00614708	0.00442157	0	0	0	0	0	0	0	0	0	0	0	0	0	0	0	0.00157074	0.00867427	0.00160667	0.00577758	0.00383003	0.00468907	0	0	0	0	0.0023738	0.00113538	0.00299559	0.00214857	0.00191041
411	Hex4HexNAc4deHex2	NA	1771	4	4	2	0	0	#N/A	#N/A	#N/A	#N/A	0.000567921	0	0	0	0	0	0	0	0	0	0	0	0	0	0	0	0	0	0.000612515	0	0	0	0	0	0.00243484	0	0	0.0050891	0	0	0	0	0	0	0	0	0
412	Hex4HexNAc4deHex2	Fuc(α1-2)Gal(β1-3)[Fuc(α1-2)Gal(β1-4)GlcNAc(β1-3)Gal(β1-4)GlcNAc(β1-3)Gal(β1-4)GlcNAc(β1-6)]GalNAc	1771	4	4	2	0	0	1771	Glycan	1	28289177	0.00110643	0.00128797	0.00185995	0.000287496	0.00336699	0.000221313	0.00330702	0	0	0	0	0	0	0	0	0.000232663	0	0	0	0	0	0	7.63654e-05	0.0054213	0.00312826	0.00183528	0	0	0	0	0.000863103	0.000663951	0.00113823	0	0	0.000487343	0
413	Hex5HexNAc4deHex1	NA	1787	5	4	1	0	0	#N/A	#N/A	#N/A	#N/A	0	0	0	0	0	0	0	0	0	0	0	0	0	0	0	0	0	0	0	0	0	0	0	0	0	0	0	0	0	0	0	0	0	0	0	0	0
414	Hex5HexNAc4deHex1	NA	1787	5	4	1	0	0	#N/A	#N/A	#N/A	#N/A	0	0	0	0	0	0	0	0	0	0	0	0	0	0	0	0	0.00130217	0.00175528	0	0	0	0	0	0	0	0	0	0	0	0	0	0	0	0	0	0	0
415	Hex5HexNAc4deHex1	NA	1787	5	4	1	0	0	#N/A	#N/A	#N/A	#N/A	0	0	0	0	0	0	0	0	0	0	0	0	0	0	0	0	0	0	0	0	0	0	0	0	0	0	0	0	0	0	0	0	0	0	0	0	0
416	Hex6HexNAc4	NA	1803	6	4	0	0	0	#N/A	#N/A	#N/A	#N/A	0	0	0	0	0	0	0	0	0	0	0	0	0	0	0	0	0	0	0	0	0	0	0	0	0	0	0	0	0	0	0	0	0	0	0	0	0
417	Hex6HexNAc4	NA	1803	6	4	0	0	0	#N/A	#N/A	#N/A	#N/A	0	0	0	0	0	0	0	0	0	0	0	0	0	0	0	0	0	0	0	0	0	0	0	0	0	0	0	0	0	0	0	0	0	0	0	0	0
418	NeuAc1Hex3HexNAc5	NA	1811	3	5	0	1	0	#N/A	#N/A	#N/A	#N/A	0	0	0	0	0	0	0	0	0	0	0	0	0	0	0	0	0	0	0	0	0	0	0	0	0	0	0	0	0	0	0	0	0	0	0	0	0
419	Hex3HexNAc5deHex2	GalNAc(α1-3)[Fuc(α1-2)]Gal(β1-4)GlcNAc(β1-3)Gal(β1-3)[GalNAc(α1-3)[Fuc(α1-2)]Gal(β1-4)GlcNAc(β1-6)]GalNAc	1812	3	5	2	0	0	1812	Glycan	1	28289177	0	0.00038335	0.0031665	0.000350893	0.000271584	0	0	0	0	0	0	0	0	0	0	0	0	0	0	0.00553619	0.000500114	0	0.00179171	0	0	0	0	0	0	0	0.00170589	0	0	0.00710609	0.00466761	0.00587958	0.00305376
420	Hex3HexNAc5deHex2	NA	1812	3	5	2	0	0	#N/A	#N/A	#N/A	#N/A	0.0200343	0.0137403	0.020543	0.0172595	0.000857785	0.000529773	0.00206059	0	0	0	0	0	0	0	0	0	0	0	0	0	0	0	0.00104971	0	0	0	0	0	0	0	0.0016346	0.0192707	0.0199245	0.0167964	0.00951364	0.00860319	0.00474163
421	Hex3HexNAc5deHex2	GalNAc(α1-3)[Fuc(α1-2)]Gal()GlcNAc(β1-3)[Fuc(α1-2)Gal(β1-4)GlcNAc(β1-3)Gal(β1-4)GlcNAc(β1-6)]GalNAc	1812	3	5	2	0	0	1812	Glycan	NR	#N/A	0.0167324	0.0117316	0.0137726	0.00477117	0.00125982	0.000782109	0.00208857	0	0	0	0	0	0	0	0	0	0	0	0	0.00298265	0.0029549	0	0.00459351	0	0	0	0	0	0	0	0.0158658	0.0150716	0.0073861	0.0164877	0.00278047	0.00807013	0.00418221
422	Hex3HexNAc5deHex2	NA	1812	3	5	2	0	0	#N/A	#N/A	#N/A	#N/A	0	0	0	0	0	0	0	0	0	0	0	0	0	0	0	0	0	0	0	0.00990076	0.00286752	0.0167117	0.00719539	0	0	0.00832736	0	0.00407496	0.0131777	0.00881352	0	0	0	0	0.00265802	0	0.00366081
423	Hex3HexNAc5deHex2	NA	1812	3	5	2	0	0	#N/A	#N/A	#N/A	#N/A	0	0	0	0	0	0	0	0	0	0	0	0	0	0	0	0.00112369	0	0	0	0	0.00469398	0	0.00476535	0.0037354	0.00239774	0.000798532	0	0	0	0	0	0	0	0	0.000799309	0	0
424	Hex3HexNAc5deHex2	NA	1812	3	5	2	0	0	#N/A	#N/A	#N/A	#N/A	0	0	0	0	0	0	0	0	0	0	0	0	0	0	0	0	0	0	0	0	0	0	0	0	0	0	0	0	0	0	0	0	0	0	0	0	0
425	Hex3HexNAc5deHex2	NA	1812	3	5	2	0	0	#N/A	#N/A	#N/A	#N/A	0	0	0	0	0	0	0	0	0	0	0	0	0	0	0	0	0	0	0	0	0	0	0	0	0	0	0	0	0	0	0	0	0	0	0	0	0
426	Hex3HexNAc5deHex2	NA	1812	3	5	2	0	0	#N/A	#N/A	#N/A	#N/A	0	0	0	0	0	0	0	0	0	0	0	0	0	0	0	0	0	0	0	0	0	0	0	0	0.00270331	0.00223926	0	0	0	0	0	0	0	0	0	0	0
427	Hex4HexNAc5deHex1	NA	1828	4	5	1	0	0	#N/A	#N/A	#N/A	#N/A	0	0	0	0	0	0	0	0	0	0	0	0	0	0	0	0	0	0	0	0.00227698	0	0.00361616	0.00296697	0	0	0.00576658	0	0.00275899	0.0101707	0.0058509	0	0	0	0	0.00189141	0.00272861	0.0032611
428	Hex4HexNAc5deHex1	NA	1828	4	5	1	0	0	#N/A	#N/A	#N/A	#N/A	0	0	0	0	0	0	0	0	0	0	0	0	0	0	0	0	0	0	0	0	0	0.00381632	0.00492972	0.00214402	0	0.00789966	0	0.00328133	0.0141579	0.00738299	0	0	0.00148623	0	0.00748293	0.0046205	0.00625908
429	Hex4HexNAc5deHex1	NA	1828	4	5	1	0	0	#N/A	#N/A	#N/A	#N/A	0.00993114	0.00494646	0.00858293	0.00994702	0.000525782	0	0	0	0	0	0	0	0	0	0	0	0	0	0	0	0	0	0	0	0	0	0	0	0	0	0.00578655	0.00022278	0.00349533	0.00777033	0.000420802	0.00654653	0.00181411
430	Hex4HexNAc5deHex1	NA	1828	4	5	1	0	0	#N/A	#N/A	#N/A	#N/A	0	0	0	0	0	0	0	0	0	0	0	0	0	0	0	0	0	0	0	0	0	0.00265652	0.00169799	0	0	0	0	0.00452259	0	0.00160659	0	0.00159074	0	0	0	0	0
431	Hex4HexNAc5deHex1	NA	1828	4	5	1	0	0	#N/A	#N/A	#N/A	#N/A	0	0	0	0	0	0	0	0	0	0	0	0	0	0	0	0	0	0	0	0	0	0	0	0	0	0	0	0	0	0	0	0	0	0	0	0	0
432	NeuAc2Hex3HexNAc3deHex1	NA	1842	3	3	1	2	0	#N/A	#N/A	#N/A	#N/A	0	0	0	0	0	0	0	0	0	0	0	0	0	0	0	0	0	0	0	0	0	0	0	0	0	0	0	0	0	0	0	0	0	0	0	0	0
433	Hex5HexNAc5	NA	1844	5	5	0	0	0	#N/A	#N/A	#N/A	#N/A	0	0	0	0	0	0	0	0	0	0	0	0	0	0	0	0	0	0	0	0	0	0	0	0	0	0	0	0	0	0	0	0	0	0	0	0	0
434	Hex5HexNAc5	NA	1844	5	5	0	0	0	#N/A	#N/A	#N/A	#N/A	0	0	0	0	0	0	0	0	0	0	0	0	0	0	0	0	0	0	0	0	0	0	0	0	0	0	0	0	0	0	0	0	0	0	0	0	0
435	Hex5HexNAc5	NA	1844	5	5	0	0	0	#N/A	#N/A	#N/A	#N/A	0	0	0	0	0	0	0	0	0	0	0	0	0	0	0	0	0	0	0	0	0	0	0	0	0	0	0	0	0	0	0	0	0	0	0	0	0
436	Hex5HexNAc5	NA	1844	5	5	0	0	0	#N/A	#N/A	#N/A	#N/A	0	0	0	0	0	0	0	0	0.00252272	0.000215746	0.00713219	0.0135814	0	0.00262172	0.00602686	0	0	0	0	0	0	0	0	0	0	0	0	0	0	0	0	0	0	0	0	0	0
437	Hex5HexNAc5	NA	1844	5	5	0	0	0	#N/A	#N/A	#N/A	#N/A	0	0	0	0	0	0	0	0.0154695	0.0222684	0.0103235	0.00755408	0.0120455	0.0318397	0.0217905	0.0365898	0	0	0	0	0	0	0	0	0	0	0	0	0	0	0	0	0	0	0	0	0	0
438	Hex5HexNAc5	NA	1844	5	5	0	0	0	#N/A	#N/A	#N/A	#N/A	0	0	0	0	0	0	0	0.0200657	0.0130836	0.0192121	0.00771341	0.00738635	0.0335253	0.0261055	0.0346374	0	0	0	0	0	0	0	0	0	0	0	0	0	0	0	0	0	0	0	0	0	0
439	Hex2HexNAc6deHex2	NA	1853	2	6	2	0	0	#N/A	#N/A	#N/A	#N/A	0.00161991	0	0	0	0	0	0	0	0	0	0	0	0	0	0	0	0	0	0	0	0	0	0	0	0	0	0	0	0	0	0	0	0	0.000380389	0	0	0
440	Hex2HexNAc6deHex2	NA	1853	2	6	2	0	0	#N/A	#N/A	#N/A	#N/A	0	0	0	0	0	0	0	0	0	0	0	0	0	0	0	0	0	0	0	0	0	0	0	0	0	0	0	0	0	0	0	0	0	0.00105899	0	0	0
441	NeuAc1Hex4HexNAc3deHex2	NA	1859	4	3	2	1	0	#N/A	#N/A	#N/A	#N/A	0	0	0	0	0	0	0	0	0	0	0	0	0	0	0	0	0	0	0	0	0	0	0	0	0	0	0	0	0	0	0	0	0	0	0	0	0
442	NeuAc1Hex4HexNAc3deHex2	NA	1859	4	3	2	1	0	#N/A	#N/A	#N/A	#N/A	0	0	0	0	0	0	0	0	0	0	0	0	0	0	0	0.00127089	0.00280982	0.000209521	0.000169679	0	0	0	0	0	0	0	0	0	0	0	0	0	0	0	0	0	0
443	Hex3HexNAc6deHex1	NA	1867	3	6	1	0	0	#N/A	#N/A	#N/A	#N/A	0	0	0	0	0	0	0	0	0	0	0	0	0	0	0	0	0	0	0	0	0	0	0	0	0	0	0	0	0	0	0	0	0	0	0.00106139	0.000176751	0
444	Hex3HexNAc6deHex1	NA	1867	3	6	1	0	0	#N/A	#N/A	#N/A	#N/A	0	0	0	0	0	0	0	0	0	0	0	0	0	0	0	0.00147973	2.53284e-05	0	0.000142873	0	0	0	0	0	0	0	0	0	0	0	0	0	0	0	0.00232585	0.00375777	0
445	NeuAc1Hex5HexNAc3deHex1	NA	1875	4	3	2	1	0	#N/A	#N/A	#N/A	#N/A	0	0	0	0	0	0	0	0	0	0	0	0	0	0	0	0.00546635	0.0122478	0.00860863	0.00289089	0	0	0	0	0	0	0	0	0	0	0	0	0	0	0	0	0	0
446	NeuAc1Hex5HexNAc3deHex1	NA	1875	4	3	2	1	0	#N/A	#N/A	#N/A	#N/A	0	0	0	0	0	0	0	0	0	0	0	0	0	0	0	0	0	0.00149215	0.00320317	0	0	0	0	0	0	0	0	0	0	0	0	0	0	0	0	0	0
447	Hex5HexNAc3deHex3	NA	1876	5	3	3	0	0	#N/A	#N/A	#N/A	#N/A	0	0	0	0	0	0	0	0	0	0	0	0	0	0	0	0	0	0	0	0	0	0	0	0	0	0	0	0	0	0	0	0	0	0	0	0	0
448	Hex5HexNAc3deHex3	NA	1876	5	3	3	0	0	#N/A	#N/A	#N/A	#N/A	0	0	0	0	0	0	0	0	0	0	0	0	0	0	0	0	0	0	0	0	0	0	0	0	0	0	0	0	0	0	0	0	0	0	0	0	0
449	Hex5HexNAc3deHex3	NA	1876	5	3	3	0	0	#N/A	#N/A	#N/A	#N/A	0	0	0	0	0	0	0	0	0	0	0	0	0	0	0	0	0	0	0	0	0	0	0	0	0	0	0	0	0	0	0	0	0	0	0	0	0
450	Hex5HexNAc3deHex3	Gal(α1-3)[Fuc(α1-2)]Gal[Fuc]GlcNAc()Gal(β1-3)[Gal(α1-3)[Fuc(α1-2)]Gal()GlcNAc(β1-6)]GalNAc	1876	5	3	3	0	0	1876	Glycan	1	28289177	0	0	0	0	0	0	0	0	0	0	0.00349628	0	0	0	0	0	0	0	0	0	0	0	0	0	0	0	0	0	0	0	0	0	0	0	0	0	0
451	Hex4HexNAc6	GlcNAc(α1-4)Gal(β1-4)GlcNAc(β1-3)[Gal(β1-4)GlcNAc(β1-6)]Gal(β1-3)[GlcNAc(α1-4)Gal(β1-4)GlcNAc(β1-6)]GalNAc	1885	4	6	0	0	0	1885	Glycan	1	28289177	0	0	0	0	0	0	0	0	0	0	0	0	0	0	0	0	0	0	0	0.00352341	0	0.00820024	0.0068229	0.0029164	0.000886825	0.008337	0	0.0031668	0.0101362	0.0060464	0	0	0	0	0.00291447	0.000297164	0.00444951
452	Hex4HexNAc6	NA	1885	4	6	0	0	0	#N/A	#N/A	#N/A	#N/A	0	0	0	0	0	0	0	0	0	0	0	0	0	0	0	0	0	0	0	0	0	0	0	0	0	0	0	0	0	0	0	0	0	0	0	0	0
453	Hex4HexNAc6	NA	1885	4	6	0	0	0	#N/A	#N/A	#N/A	#N/A	0	0	0	0	0	0	0	0	0.00117438	0	0	0	0	0	0	0	0	0	0	0	0	0	0	0	0	0	0	0	0	0	0	0	0	0	0	0	0
454	Hex4HexNAc6	NA	1885	4	6	0	0	0	#N/A	#N/A	#N/A	#N/A	0	0	0	0	0	0	0	0	0	0	0	0	0	0	0	0	0	0	0	0	0	0	0	0	0	0	0	0	0	0	0	0	0	0	0	0	0
456	NeuAc1Hex3HexNAc4deHex2	NA	1900	3	4	2	1	0	#N/A	#N/A	#N/A	#N/A	0	0	0	0	0	0	0	0	0	0	0	0	0	0	0	0	0	0	0	0	0	0	0	0	0	0	0	0	0	0	0	0	0	0	0	0	0
457	NeuAc1Hex3HexNAc4deHex2	NA	1900	3	4	2	1	0	#N/A	#N/A	#N/A	#N/A	0	0	0	0	0	0	0	0	0	0	0	0	0	0	0	0	0	0	0	0.0018056	0	0.00351082	0	0	0	0	0	0	0	0	0	0	0	0	0	0	0
458	Hex3HexNAc4deHex4	NA	1901	3	4	4	0	0	#N/A	#N/A	#N/A	#N/A	0	0	0	0	0	0	0	0	0	0	0	0	0	0	0	0	0	0	0	0	0	0	0	0	0	0	0	0	0.0016971	0.00167104	0	0	0	0	0	0	0
459	NeuAc1Hex4HexNAc4deHex1	NA	1916	4	4	1	1	0	#N/A	#N/A	#N/A	#N/A	0	0	0	0	0	0	0	0	0	0	0	0	0	0	0	0	0	0	0	0	0	0	0	0	0	0	0	0	0	0	0	0	0	0	0	0	0
460	NeuAc1Hex4HexNAc4deHex1	NA	1916	4	4	1	1	0	#N/A	#N/A	#N/A	#N/A	0	0	0	0	0	0	0	0	0	0	0	0	0	0	0	0	0	0	0	0	0	0	0	0	0	0	0	0	0	0	0	0	0	0	0	0	0
461	NeuAc1Hex4HexNAc4deHex1	NA	1916	4	4	1	1	0	#N/A	#N/A	#N/A	#N/A	0	0	0	0	0	0	0	0	0	0	0	0	0	0	0	0	0	0	0	0	0	0	0	0	0	0	0	0	0	0	0	0	0	0	0	0	0
462	NeuAc1Hex4HexNAc4deHex1	NA	1916	4	4	1	1	0	#N/A	#N/A	#N/A	#N/A	0	0	0	0.00335329	0	0	0	0	0	0	0	0	0	0	0	0	0	0	0	0	0	0	0	0	0	0	0	0	0	0	0	0	0	0	0	0	0
463	NeuAc1Hex4HexNAc4deHex1	NA	1916	4	4	1	1	0	#N/A	#N/A	#N/A	#N/A	0	0	0	0	0	0	0	0	0	0	0	0	0	0	0	0	0	0	0	0	0	0	0	0	0	0	0	0	0	0	0	0	0	0	0	0	0
464	Hex4HexNAc4deHex3	Gal[Fuc]GlcNAc(β1-3)[Gal[Fuc]GlcNAc(β1-6)]Gal(β1-3)[Gal[Fuc]GlcNAc(β1-6)]GalNAc	1917	4	4	3	0	0	1917	Glycan	1	28289177	0	0	0	0	0	0	0	0	0	0	0	0	0	0	0	0	0	0	0	0.00140004	0	0.00384852	0.00249216	0.00121093	0.000450036	0.0169936	0.000936756	0.00311645	0.002505	0.0121158	0	0	0.00168132	0	0.00184465	9.18139e-05	0.00419256
465	Hex4HexNAc4deHex3	NA	1917	4	4	3	0	0	#N/A	#N/A	#N/A	#N/A	0	0	0	0	0	0	0	0	0	0	0	0	0	0	0	1.69502e-05	0.00207693	0	0	0.00337101	0.00394722	0.00617427	0.00110144	0	0	0.00927474	0.00376456	0.00725439	0.00990566	0.0141593	0	0	0	0	0	0	0
466	Hex4HexNAc4deHex3	NA	1917	4	4	3	0	0	#N/A	#N/A	#N/A	#N/A	0	0	0	0	0	0	0	0	0	0	0	0	0	0	0	0	0	0	0	0	0.00523414	0	0.00546859	0	0	0	0	0	0	0	0	0	0	0	0	0	0
467	Hex4HexNAc4deHex3	Fuc(α1-2)Gal()[Fuc]GlcNAc(β1-3)[Gal()GlcNAc(β1-6)]Gal(β1-3)[Fuc(α1-2)Gal(β1-4)GlcNAc(β1-6)]GalNAc	1917	4	4	3	0	0	1917	Glycan	1	28289177	0	0	0	0	0	0	0	0	0	0	0	0	0	0	0	0	0	0	0	0	0.00430926	0	0	0	0	0	0	0	0	0	0	0	0	0	0	0	0
468	Hex4HexNAc4deHex3	NA	1917	4	4	3	0	0	#N/A	#N/A	#N/A	#N/A	0	0	0	0	0	0	0	0	0	0	0	0	0	0	0	0	0	0	0	0	0.00763194	0	0.00630224	0	0	0	0.00816504	0.00846964	0	0.00270566	0	0	0	0	0	0	0
469	Hex4HexNAc4deHex3	Fuc(α1-2)Gal()[Fuc]GlcNAc(β1-3)[Fuc(α1-2)Gal(β1-4)GlcNAc(β1-6)]Gal(β1-3)[Gal(β1-4)GlcNAc(β1-6)]GalNAc	1917	4	4	3	0	0	1917	Glycan	1	28289177	0	0	0.00196799	0.00216323	0.00317188	0.00250692	0.00423223	0	0	0	0	0	0	0	0	0.00289924	0	0	0	0.00373232	0.00607175	0.000795489	0.00291808	0.0104905	0.00991681	0.00608543	0.0100989	0.0066048	0	0.000564063	0	0	0.0012748	0	0	0	0
470	Hex4HexNAc4deHex3	Fuc(α1-2)Gal(β1-4)GlcNAc(β1-3)[Fuc(α1-2)Gal(β1-4)GlcNAc(β1-6)]Gal(β1-3)[Fuc(α1-2)Gal(β1-4)GlcNAc(β1-6)]GalNAc	1917	4	4	3	0	0	1917	Glycan	1	28289177	0.00241341	0.00270117	0.00324491	0.000317333	0.00839117	0.00630687	0.00953423	0	0	0	0	0	0	0	0	0.00394987	0.00155976	0	0.00327062	0.00380745	0.00583755	0	0.00284827	0.0255413	0.0120558	0.0101912	0.00671927	0.0105262	0.00110334	0.00420646	0.000228846	0.000171746	0.00279539	0.00205826	0.00319949	0.00362821	0.00296972
471	Hex4HexNAc4deHex3	NA	1917	4	4	3	0	0	#N/A	#N/A	#N/A	#N/A	0	0	0.00150192	0	0	0	0	0	0	0	0	0	0	0	0	0	0	0	0	0	0	0	0	0	0	0	0	0	0	0	0	0	0	0	0	0	0
472	Hex4HexNAc4deHex3	NA	1917	4	4	3	0	0	#N/A	#N/A	#N/A	#N/A	0	0	0	0	0	0	0	0	0	0	0	0	0	0	0	0	0	0	0	0	0	0	0	0.0027185	0.000359227	0.0019623	0	0	0	0	0	0	0	0	0	0	0
473	Hex3HexNAc7	NA	1926	3	7	0	0	0	#N/A	#N/A	#N/A	#N/A	0	0	0	0	0	0	0	0	0	0	0	0	0	0	0	0	0	0	0	0	0	0	0	0	0	0	0	0	0	0	0	0	0	0	0	0	0
474	Hex3HexNAc7	NA	1926	3	7	0	0	0	#N/A	#N/A	#N/A	#N/A	0	0	0	0	0	0	0	0	0	0	0	0	0	0	0	0	0	0	0	0	0	0	0	0	0	0	0	0	0	0	0	0	0	0	0	0	0
475	NeuAc1Hex5HexNAc4	NA	1932	5	4	0	1	0	#N/A	#N/A	#N/A	#N/A	0	0	0	0	0	0	0	0	0	0	0	0	0	0	0	0	0	0.00985166	0.00888126	0	0	0	0	0	0	0	0	0	0	0	0	0	0	0	0	0	0
476	NeuAc1Hex5HexNAc4	NA	1932	5	4	0	1	0	#N/A	#N/A	#N/A	#N/A	0	0	0	0	0	0	0	0	0	0	0	0	0	0	0	0.00505879	0.0122643	0	0	0	0	0	0	0	0	0	0	0	0	0	0	0	0	0	0	0	0
477	NeuAc1Hex5HexNAc4	NA	1932	5	4	0	1	0	#N/A	#N/A	#N/A	#N/A	0	0	0	0	0	0	0	0	0	0	0	0	0	0	0	0.00115427	0.00442592	0	0	0	0	0	0	0	0	0	0	0	0	0	0	0	0	0	0	0	0
478	NeuAc1Hex5HexNAc4	NA	1932	5	4	0	1	0	#N/A	#N/A	#N/A	#N/A	0	0	0	0	0	0	0	0	0	0	0	0	0	0	0	0.00136274	0.00317346	0	0	0	0	0	0	0	0	0	0	0	0	0	0	0	0	0	0	0	0
479	Hex5HexNAc4deHex2	NA	1933	5	4	2	0	0	#N/A	#N/A	#N/A	#N/A	0	0	0	0	0	0	0	0	0	0	0	0	0	0	0	0.00242028	0.00333301	0	0	0	0	0	0	0	0	0	0.000666257	0.00106885	0	0	0	0	0	0	0	0	0
480	Hex5HexNAc4deHex2	NA	1933	5	4	2	0	0	#N/A	#N/A	#N/A	#N/A	0	0	0	0	0	0	0	0	0	0	0	0	0	0	0	0	0	0	0	0	0	0	0	0	0	0	0	0.00108553	0	0	0	0	0	0	0	0	0
481	Hex5HexNAc4deHex2	NA	1933	5	4	2	0	0	#N/A	#N/A	#N/A	#N/A	0	0	0	0	0	0	0	0	0	0	0	0	0	0	0	0	0	0	0	0	0	0	0	0	0	0	0	0.0034421	0	0	0	0	0	0	0	0	0
482	Hex5HexNAc4deHex2	NA	1933	5	4	2	0	0	#N/A	#N/A	#N/A	#N/A	0	0	0	0	0	0	0	0	0	0	0	0	0	0	0	0	0	0	0	0	0	0	0	0	0	0	0	0	0	0	0	0	0	0	0	0	0
483	Hex6HexNAc4deHex1	NA	1949	6	4	1	0	0	#N/A	#N/A	#N/A	#N/A	0	0	0	0	0	0	0	0	0	0	0	0	0	0	0	0	0	0	0	0	0	0	0	0	0	0	0	0	0	0	0	0	0	0	0	0	0
484	Hex3HexNAc5deHex3	NA	1958	3	5	3	0	0	#N/A	#N/A	#N/A	#N/A	0	0	0	0	0	0	0	0	0	0	0	0	0	0	0	0	0	0	0	0	0	0	0	0	0	0	0	0	0	0	0	0	0	0	0	0	0
485	Hex3HexNAc5deHex3	NA	1958	3	5	3	0	0	#N/A	#N/A	#N/A	#N/A	0.00478002	0.00474442	0.00356996	0.00506046	0.000447378	0	0	0	0	0	0	0	0	0	0	0	0	0	0	0.00267296	0.00229912	0	0	0	0	0	0	0	0	0	0	0	0	0	0	0	0
486	Hex3HexNAc5deHex3	NA	1958	3	5	3	0	0	#N/A	#N/A	#N/A	#N/A	0	0	0	0	0	0	0	0	0	0	0	0	0	0	0	0	0	0	0	0.00679799	0.000687546	0	0	0	0	0	0	0	0	0	0	0	0	0	0	0	0
487	Hex3HexNAc5deHex3	NA	1958	3	5	3	0	0	#N/A	#N/A	#N/A	#N/A	0	0	0	0	0	0	0	0	0	0	0	0	0	0	0	0	0	0	0	0	0	0	0	0	0	0	0	0	0	0	0	0	0	0	0	0	0
488	Hex3HexNAc5deHex3	NA	1958	3	5	3	0	0	#N/A	#N/A	#N/A	#N/A	0	0	0	0	0	0	0	0	0	0	0	0	0	0	0	0	0	0	0	0	0	0	0	0	0	0	0	0	0	0	0	0	0	0	0	0	0
489	Hex3HexNAc5deHex3	Fuc(α1-2)GlcNAc(β1-3)[GalNAc(α1-3)[Fuc(α1-2)]Gal[Fuc]GlcNAc(β1-3)Gal(β1-4)GlcNAc(β1-6)]GalNAc	1958	3	5	3	0	0	1958	Glycan	NR	#N/A	0	0	0	0	0	0	0	0	0	0	0	0	0	0	0	0	0	0	0	0	0	0	0	0	0	0	0	0	0	0	0	0	0	0	0	0	0
490	NeuAc1Hex4HexNAc5	NA	1973	4	5	0	1	0	#N/A	#N/A	#N/A	#N/A	0.000740661	0	0	0	0	0	0	0	0	0	0	0	0	0	0	0	0	0	0	0	0	0	0	0	0	0	0	0	0	0	0	0	0	0	0	0	0
491	Hex4HexNAc5deHex2	NA	1974	4	5	2	0	0	#N/A	#N/A	#N/A	#N/A	0	0	0	0	0	0	0	0	0	0	0	0	0	0	0	0	0	0	0	0.00492753	0	0.0123448	0.00453322	0.00464276	0.00103755	0.00184531	0	0.0032516	0.00334257	0.00190089	0	0	0	0	0.0049193	0.000250653	0.00663435
492	Hex4HexNAc5deHex2	NA	1974	4	5	2	0	0	#N/A	#N/A	#N/A	#N/A	0	0	0	0	0	0	0	0	0	0	0	0	0	0	0	0	0	0	0	0.000851449	0	0	0.0021355	0	0	0.0138832	0	0.00309649	0	0	0	0	0	0	0.00296865	0.00176043	0.0050631
493	Hex4HexNAc5deHex2	NA	1974	4	5	2	0	0	#N/A	#N/A	#N/A	#N/A	0	0	0	0	0	0	0	0	0	0	0	0	0	0	0	0.00155412	0.00216187	0	0.00185458	0	0	0	0	0	0	0	0	0	0	0	0	0	0	0	0	0	0
494	Hex4HexNAc5deHex2	NA	1974	4	5	2	0	0	#N/A	#N/A	#N/A	#N/A	0.00161212	0.00224598	0.00135666	0.00236156	0.00195458	0	0	0	0	0	0	0	0	0	0	0.0016116	0	0	0.00226888	0.0020702	0.00276472	0	0.0038079	0	0	0	0	0	0	0	0	0	0	0	0.00848409	0.0119048	0.0118098
495	Hex4HexNAc5deHex2	NA	1974	4	5	2	0	0	#N/A	#N/A	#N/A	#N/A	0	0.00469167	0.00556013	0.00231765	0	0	0	0	0	0	0	0	0	0	0	0.000664183	0.00227404	0	0	2.70226e-05	0.00196795	0	0	0	0	0.00648935	0	0	0	0	0.00418559	0.00283365	0.000589289	0	0	0	0
496	Hex4HexNAc5deHex2	NA	1974	4	5	2	0	0	#N/A	#N/A	#N/A	#N/A	0.00182624	0	0	0	0	0	0	0	0	0	0	0	0	0	0	0	0	0	0	0	0	0.00619449	0.00308403	0	0	0.00112468	0	0.00267415	0.0100441	0.00797878	0.000832659	0	0.00036725	0.000308121	0.0029528	0.000576044	0.00153572
497	Hex4HexNAc5deHex2	NA	1974	4	5	2	0	0	#N/A	#N/A	#N/A	#N/A	0	0	0	0	0	0	0	0	0	0	0	0	0	0	0	0	0	0	0	0	0	0.00398397	0.00341224	0	0	0	0	0.000936837	0	0.000283452	0	0	0	0	0	0	0
498	Hex4HexNAc5deHex2	NA	1974	4	5	2	0	0	#N/A	#N/A	#N/A	#N/A	0.000456292	0.00389868	0.00333212	0.00512479	0	0	0	0	0	0	0	0	0	0	0	0	0	0	0	0	0	0	0	0	0	0	0	0	0	0	0.00268616	0.00248692	0.00267046	0.00246001	0.00261467	0.00293398	0.00148295
499	Hex5HexNAc5deHex1	NA	1990	5	5	1	0	0	#N/A	#N/A	#N/A	#N/A	0	0	0	0	0	0	0	0	0	0	0.00526456	0.000104638	0	0	0	0	0	0	0	0	0	0	0	0	0	0	0	0	0	0	0	0	0	0	0	0	0
500	Hex5HexNAc5deHex1	Fuc(α1-2)Gal(β1-4)GlcNAc(β1-3)Gal(β1-4)GlcNAc(β1-3)Gal(β1-4)GlcNAc(β1-3)Gal(β1-4)GlcNAc(β1-3)Gal(β1-3)GalNAc	1990	5	5	1	0	0	1990	Glycan	NR	#N/A	0	0	0	0	0	0	0	0.00357164	0.00135865	0	0.00858424	0.00110283	0	0	0.00328831	0	0	0	0	0	0	0	0	0	0	0	0	0	0	0	0	0	0	0	0	0	0
501	Hex5HexNAc5deHex1	NA	1990	5	5	1	0	0	#N/A	#N/A	#N/A	#N/A	0	0	0	0	0	0	0	0.00357164	0.00115503	0	0.00191375	0.00218178	0	0	0	0	0	0	0	0	0	0	0	0	0	0	0	0	0	0	0	0	0	0	0	0	0
502	Hex5HexNAc5deHex1	NA	1990	5	5	1	0	0	#N/A	#N/A	#N/A	#N/A	0	0	0	0	0	0	0	0	0	0	0	0	0	0	0	0	0	0	0	0	0	0	0	0	0	0	0	0	0	0	0	0	0	0	0	0	0
503	Hex5HexNAc5deHex1	NA	1990	5	5	1	0	0	#N/A	#N/A	#N/A	#N/A	0	0	0	0	0	0	0	0	0	0	0	0	0	0	0	0	0	0	0	0	0	0	0	0	0	0	0	0	0	0	0	0	0	0	0	0	0
504	Hex5HexNAc5deHex1	Fuc(α1-2)Gal(β1-3)[Gal()GlcNAc(β1-3)Gal(β1-4)GlcNAc(β1-3)Gal(β1-4)GlcNAc(β1-3)Gal(β1-4)GlcNAc(β1-6)]GalNAc	1990	5	5	1	0	0	1990	Glycan	1	28289177	0	0	0	0	0	0	0	0	0	0	0	0	0	0	0	0	0	0	0	0	0	0	0	0.00101135	0.000366467	0	0	0	0	0	0	0	0	0	0	0	0
505	Hex5HexNAc5deHex1	NA	1990	5	5	1	0	0	#N/A	#N/A	#N/A	#N/A	0	0	0	0	0	0	0	0	0	0	0	0	0	0	0	0	0	0	0	0	0	0	0	0	0	0	0	0	0	0	0	0	0	0	0	0	0
506	Hex5HexNAc5deHex1	NA	1990	5	5	1	0	0	#N/A	#N/A	#N/A	#N/A	0	0	0	0	0	0	0	0	0	0	0	0	0	0	0	0	0	0	0	0	0	0	0	0	0	0	0	0	0	0	0	0	0	0	0	0	0
507	Hex6HexNAc5	NA	2006	6	5	0	0	0	#N/A	#N/A	#N/A	#N/A	0	0	0	0	0	0	0	0	0	0	0	0	0	0	0	0	0	0	0	0	0	0	0	0	0	0	0	0	0	0	0	0	0	0	0	0	0
508	Hex3HexNAc6deHex2	NA	2015	3	6	2	0	0	#N/A	#N/A	#N/A	#N/A	0	0.000743474	0	0	0	0	0	0	0	0	0	0	0	0	0	0	0	0	0	0	0	0	0	0	0	0	0	0	0	0	0	0	0	0	0	0	0
509	Hex3HexNAc6deHex2	NA	2015	3	6	2	0	0	#N/A	#N/A	#N/A	#N/A	0	0	0	0	0	0	0	0	0	0	0	0	0	0	0	0	0	0	0	0	0	0	0	0	0	0	0	0	0	0	0	0	0	0	0	0	0
510	Hex3HexNAc6deHex2	NA	2015	3	6	2	0	0	#N/A	#N/A	#N/A	#N/A	0	0	0	0	0	0	0	0	0	0	0	0	0	0	0	0	0	0	0	0	0	0	0	0	0	0	0	0	0	0	0	0	0	0	0	0	0
511	Hex3HexNAc6deHex2	NA	2015	3	6	2	0	0	#N/A	#N/A	#N/A	#N/A	0	0	0	0	0	0	0	0	0	0	0	0	0	0	0	0	0	0	0	0	0	0	0	0	0	0	0	0	0	0	0	0	0	0	0	0	0
513	Hex4HexNAc6deHex1	NA	2031	4	6	1	0	0	#N/A	#N/A	#N/A	#N/A	0	0	0	0	0	0	0	0	0	0	0	0	0	0	0	0	0	0	0	0	0	0.00138386	0	0	0	0	0	0	0	0	0	0	0	0	0.00011249	0	0
514	Hex4HexNAc6deHex1	NA	2031	4	6	1	0	0	#N/A	#N/A	#N/A	#N/A	0.00133403	0	0	0	0	0	0	0	0	0	0	0	0	0	0	0	0	0.0471636	0	0.00874202	0	0.00188002	0.00108865	0.00572925	0.00169832	0.0194632	0	0.00575174	0.0269662	0.0141348	0	0	0	0	0.00100701	0.00930945	0.0203025
515	Hex4HexNAc6deHex1	NA	2031	4	6	1	0	0	#N/A	#N/A	#N/A	#N/A	0.00107309	0	0	0	0	0	0	0	0	0	0	0	0	0	0	0	0	0	0	0.00154486	0	0.00632169	0.00268565	0	0	0.00323732	0	0	0.00417083	0.00019676	9.96824e-05	0	0	0	0.00162023	0.00172532	0.00230344
516	Hex5HexNAc6	NA	2047	5	6	0	0	0	#N/A	#N/A	#N/A	#N/A	0.000765381	0	0	0	0	0	0	0	0	0	0	0	0	0	0	0	0	0	0	0	0	0	0	0	0	0	0	0	0	0	0	0	0	0	0	0	0
517	Hex5HexNAc6	NA	2047	5	6	0	0	0	#N/A	#N/A	#N/A	#N/A	0.00073545	0	0	0	0	0	0	0	0	0	0	0	0	0	0	0	0	0	0	0	0	0	0	0	0	0	0	0	0	0	0	0	0	0	0	0	0
518	Hex5HexNAc6	NA	2047	5	6	0	0	0	#N/A	#N/A	#N/A	#N/A	0	0	0	0	0	0	0	0	0	0	0	0	0	0	0	0	0	0	0	0	0	0	0	0	0	0	0	0	0	0	0	0	0	0	0	0	0
519	NeuAc1Hex4HexNAc4deHex2	NA	2062	4	4	2	1	0	#N/A	#N/A	#N/A	#N/A	0	0	0	0	0	0	0	0	0	0	0	0	0	0	0	0	0	0	0	0	0	0	0	0	0	0	0	0	0	0	0	0	0	0	0	0	0
520	NeuAc1Hex4HexNAc4deHex2	NA	2062	4	4	2	1	0	#N/A	#N/A	#N/A	#N/A	0	0	0	0	0	0	0	0	0	0	0	0	0	0	0	0	0	0	0	0	0	0	0	0	0	0	0	0	0	0	0	0	0	0	0	0	0
521	Hex4HexNAc4deHex4	NA	2063	4	4	4	0	0	#N/A	#N/A	#N/A	#N/A	0	0	0	0	0	0	0	0	0	0	0	0	0	0	0	0	0	0	0	0.00657713	0	0.00640778	0.00108865	0	0	0.0162232	0	0.00137018	0.0224643	0.00825169	0	0	0	0	0	0	0
522	Hex4HexNAc4deHex4	NA	2063	4	4	4	0	0	#N/A	#N/A	#N/A	#N/A	0	0	0	0	0	0	0	0	0	0	0	0	0	0	0	0	0	0	0	0	0	0	0	0	0.00142063	0	0.00284957	0.00149246	0	0	0	0	0	0	0	0	0
523	Hex4HexNAc4deHex4	NA	2063	4	4	4	0	0	#N/A	#N/A	#N/A	#N/A	0	0	0	0	0	0	0	0	0	0	0	0	0	0	0	0	0	0	0	0.004728	0.00420361	0.00322201	0.00268565	0	0	0.00378239	0.00224233	0.00297222	0.000329697	0.00390672	0	0	0	0	0	0	0
524	Hex4HexNAc4deHex4	NA	2063	4	4	4	0	0	#N/A	#N/A	#N/A	#N/A	0	0	0	0	0	0	0	0	0	0	0	0	0	0	0	0	0	0	0	0	0	0	0	0.000749569	0.00295913	0.00821552	0.00125307	0.000375488	0	0.000930133	0	0	0	0	0	0	0
525	NeuAc1Hex5HexNAc4deHex1	NA	2078	5	4	1	1	0	#N/A	#N/A	#N/A	#N/A	0	0	0	0	0	0	0	0	0	0	0	0	0	0	0	0	0	0	0	0	0	0	0	0	0	0	0	0	0	0	0	0	0	0	0	0	0
528	Hex5HexNAc4deHex3	NA	2079	5	4	3	0	0	#N/A	#N/A	#N/A	#N/A	0	0	0	0	0	0	0	0	0	0	0	0	0	0	0	0	0.00202524	0.00145738	0.000618539	0	0	0	0	0	0	0	0	0	0	0	0	0	0	0	0	0	0
529	Hex5HexNAc4deHex3	NA	2079	5	4	3	0	0	#N/A	#N/A	#N/A	#N/A	0	0	0	0	0	0	0	0	0	0	0	0	0	0	0	0.0017311	0.00814653	0.00550928	0.00377521	0	0	0	0	0	0	0	0	0	0	0	0	0	0	0	0	0	0
530	Hex5HexNAc4deHex3	NA	2079	5	4	3	0	0	#N/A	#N/A	#N/A	#N/A	0	0	0	0	0	0	0	0	0	0	0	0	0	0	0	0.00403183	0.00985189	0.00655631	0.00310365	0	0	0	0	0	0	0	0.00264501	0.000244527	0	0.00234325	0	0	0	0	0	0	0
531	Hex5HexNAc4deHex3	NA	2079	5	4	3	0	0	#N/A	#N/A	#N/A	#N/A	0	0	0	0	0	0	0	0	0	0	0	0	0	0	0	0	0.00147267	0	0	0	0	0	0	0	0	0	0	0	0	0	0	0	0	0	0	0	0
532	Hex5HexNAc4deHex3	NA	2079	5	4	3	0	0	#N/A	#N/A	#N/A	#N/A	0	0	0	0	0	0	0	0	0	0	0	0	0	0	0	0	0.00471237	0	0	0	0	0	0	0	0	0	0	0	0	0	0	0	0	0	0	0	0
533	Hex4HexNAc7	GlcNAc(α1-4)Gal(β1-4)GlcNAc(β1-3)[GlcNAc(α1-4)Gal(β1-4)GlcNAc(β1-6)]Gal(β1-3)[GlcNAc(α1-4)Gal(β1-4)GlcNAc(β1-6)]GalNAc	2088	4	7	0	0	0	2088	Glycan	1	28289177	0	0	0	0	0	0	0	0	0	0	0	0	0	0	0	0.000595009	0	0	0	0.00058141	0	0.0167325	0.00804257	0.00435487	0.00153161	0.00172102	0	0.000296441	0.0121916	0.00687214	0	0	0	0	0.0091306	0.00698597	0.0015482
534	Hex6HexNAc4deHex2	NA	2095	6	4	2	0	0	#N/A	#N/A	#N/A	#N/A	0	0	0	0	0	0	0	0	0	0	0	0	0	0	0	0	0.00775738	0.00433272	0.000393892	0	0	0	0	0	0	0	0	0	0	0	0	0	0	0	0	0	0
535	Hex6HexNAc4deHex2	NA	2095	6	4	2	0	0	#N/A	#N/A	#N/A	#N/A	0	0	0	0	0	0	0	0	0	0	0	0	0	0	0	0.00392047	0.000723582	0	0.00322781	0	0	0	0	0	0	0.0156281	0	0	0	0	0	0	0	0	0	0	0
536	Hex6HexNAc4deHex2	NA	2095	6	4	2	0	0	#N/A	#N/A	#N/A	#N/A	0	0	0	0	0	0	0	0	0	0	0	0	0	0	0	0	0	0	0	0	0	0	0	0.00168024	0.00152738	0	0	0	0	0	0	0	0	0	0	0	0
537	Hex6HexNAc4deHex2	NA	2095	6	4	2	0	0	#N/A	#N/A	#N/A	#N/A	0	0	0	0	0	0	0	0	0	0	0	0	0	0	0	0	0	0	0	0	0	0	0	0.000797233	0.00101356	0	0	0	0	0	0	0	0	0	0	0	0
538	NeuAc1Hex4HexNAc5deHex1	NA	2119	4	5	1	1	0	#N/A	#N/A	#N/A	#N/A	0.00261484	0.00294517	0.00521736	0	0.00131469	0	0	0	0	0	0	0	0	0	0	0	0	0	0	0	0	0	0	0	0	0	0	0	0	0	0	0	0	0	0	0	0
539	Hex4HexNAc5deHex3	NA	2120	4	5	3	0	0	#N/A	#N/A	#N/A	#N/A	0	0	0	0	0	0	0	0	0	0	0	0	0	0	0	0	0	0	0	0	0.00192441	0	0	0	0	0	0	0	0	0	0	0	0	0	0	0	0
540	Hex4HexNAc5deHex3	NA	2120	4	5	3	0	0	#N/A	#N/A	#N/A	#N/A	0	0	0	0	0	0	0	0	0	0	0	0	0	0	0	0	0	0	0	0	0.0031831	0	0.00136906	0	0	0	0	0	0	0	0	0	0	0	0	0	0
541	Hex4HexNAc5deHex3	NA	2120	4	5	3	0	0	#N/A	#N/A	#N/A	#N/A	0	0	0	0	0	0	0	0	0	0	0	0	0	0	0	0	0	0	0	0.0145213	0.000736513	0.0163471	0.00718484	0.00328749	0	0.0209318	0	0.00518072	0.0183285	0.0119385	0	0.000497565	0	0	0.00492208	0.00184385	0.00662429
542	Hex4HexNAc5deHex3	Gal[Fuc]GlcNAc(β1-3)[Fuc(α1-2)Gal[Fuc]GlcNAc(β1-6)]Gal(β1-3)[GlcNAc(α1-4)Gal()GlcNAc(β1-6)]GalNAc	2120	4	5	3	0	0	2120	Glycan	1	28289177	0	0	0	0	0	0	0	0	0	0	0	0	0	0	0	0	0	0	0	0	0	0	0	0	0	0	0	0	0	0	0	0.000533952	0.00103842	0	0	0	0
543	Hex4HexNAc5deHex3	NA	2120	4	5	3	0	0	#N/A	#N/A	#N/A	#N/A	0	0	0	0.00171701	0	0	0	0	0	0	0	0	0	0	0	0	0	0	0	0	0.007079	0	0.00183053	0	0	0	0	0	0	0.000665163	0	7.06252e-05	0.00100681	0	0	0	0
544	Hex4HexNAc5deHex3	NA	2120	4	5	3	0	0	#N/A	#N/A	#N/A	#N/A	0	0	0	0.00461616	0	0	0	0	0	0	0	0	0	0	0	0	0	0	0	0	0	0	0.00191381	0	0	0	0	0	0	0	0	0	0	0	0	0	0.00238263
545	Hex4HexNAc5deHex3	NA	2120	4	5	3	0	0	#N/A	#N/A	#N/A	#N/A	0	0	0	0	0	0.00160104	0	0	0	0	0	0	0	0	0	0	0	0	0	0	0	0	0	0	0	0	0	0	0	0	0	0	0	0	0	0	0
546	NeuAc1Hex5HexNAc5	NA	2135	5	5	0	1	0	#N/A	#N/A	#N/A	#N/A	0	0	0	0	0	0	0	0	0	0	0	0	0	0	0	0	0	0	0	0	0	0	0	0	0	0	0	0	0	0	0	0	0	0	0	0	0
547	NeuAc1Hex5HexNAc5	NA	2135	5	5	0	1	0	#N/A	#N/A	#N/A	#N/A	0	0	0	0	0	0	0	0	0	0.000398953	0	0	0.013418	0.0182086	0.0180261	0	0	0	0	0	0	0	0	0	0	0	0	0	0	0	0	0	0	0	0	0	0
548	NeuAc1Hex5HexNAc5	NA	2135	5	5	0	1	0	#N/A	#N/A	#N/A	#N/A	0	0	0	0	0	0	0	0	0	0	0	0	0	0	0	0	0	0	0	0	0	0	0	0	0	0	0	0	0	0	0	0	0	0	0	0	0
549	Hex5HexNAc5deHex2	NA	2136	5	5	2	0	0	#N/A	#N/A	#N/A	#N/A	0	0	0	0	0	0	0	0	0	0	0	0	0	0	0	0.00313432	0.00725331	0.00173113	0	0	0	0	0	0	0	0	0	0	0	0	0	0	0	0	0	0	0
550	Hex5HexNAc5deHex2	NA	2136	5	5	2	0	0	#N/A	#N/A	#N/A	#N/A	0	0	0	0	0	0	0	0	0	0	0	0	0	0	0	0	0	0	0	0	0	0	0	0	0	0	0.000803483	0	0	0	0	0	0	0	0	0	0
551	Hex5HexNAc5deHex2	NA	2136	5	5	2	0	0	#N/A	#N/A	#N/A	#N/A	0	0	0.000125822	0.000916288	0	0	0	0	0	0	0	0	0	0	0	0	0	0	0	0	0	0	0	0	0	0	0	0	0	0	0	0	0	0	0	0	0
552	Hex5HexNAc5deHex2	Fuc(α1-2)Gal(β1-4)GlcNAc(β1-3)[Fuc(α1-2)Gal(β1-4)GlcNAc(β1-6)]Gal(β1-3)[Gal()GlcNAc(β1-3)Gal(β1-4)GlcNAc(β1-6)]GalNAc	2136	5	5	2	0	0	2136	Glycan	1	28289177	0	0	0.00108713	0.000900468	0	0.00110415	0	0.00224165	0.00170266	0	0	0	0	0	0	0	0	0	0	0	0	0	0	0.00254363	0.000215369	0	0	0.000569639	0	0	0	0	0	0	0	0	0
553	Hex5HexNAc5deHex2	NA	2136	5	5	2	0	0	#N/A	#N/A	#N/A	#N/A	0	0	0	0	0	0	0	0	0	0	0	0	0	0	0	0	0	0	0	0	0	0	0	0	0	0	0	0.000248024	0	0	0	0	0	0	0	0	0
554	Hex6HexNAc5deHex1	NA	2152	6	5	1	0	0	#N/A	#N/A	#N/A	#N/A	0	0	0	0	0	0	0	0	0	0	0	0	0	0	0	0	0	0	0	0	0	0	0	0	0	0	0	0	0	0	0	0	0	0	0	0	0
555	Hex6HexNAc5deHex1	NA	2152	6	5	1	0	0	#N/A	#N/A	#N/A	#N/A	0	0	0	0	0	0	0	0	0	0	0	0	0	0	0	0	0	0	0	0	0	0	0	0	0	0	0	0	0	0	0	0	0	0	0	0	0
556	Hex6HexNAc5deHex1	NA	2152	6	5	1	0	0	#N/A	#N/A	#N/A	#N/A	0	0	0	0	0	0	0	0	0	0	0	0	0	0	0	0	0	0	0	0	0	0	0	0	0	0	0	0	0	0	0	0	0	0	0	0	0
557	Hex3HexNAc6deHex3	NA	2161	3	6	3	0	0	#N/A	#N/A	#N/A	#N/A	0	0	0	0	0	0	0	0	0	0	0	0	0	0	0	0	0	0	0	0	0	0	0	0	0	0	0	0	0	0	0	0	0	0	0	0	0
558	Hex7HexNAc5	NA	2168	7	5	0	0	0	#N/A	#N/A	#N/A	#N/A	0	0	0	0	0	0	0	0	0	0	0	0	0	0	0	0	0	0	0	0	0	0	0	0	0	0	0	0	0	0	0	0	0	0	0	0	0
559	Hex7HexNAc5	NA	2168	7	5	0	0	0	#N/A	#N/A	#N/A	#N/A	0	0	0	0	0	0	0	0	0	0	0	0	0	0	0	0	0	0	0	0	0	0	0	0	0	0	0	0	0	0	0	0	0	0	0	0	0
560	Hex4HexNAc6deHex2	NA	2177	4	6	2	0	0	#N/A	#N/A	#N/A	#N/A	0.00361037	0.00497551	0.00358704	0.00217387	0	0	0	0	0	0	0	0	0	0	0	0	0	0	0	0	0	0	0	0	0	0	0	0	0	0	0.00486189	0.00492288	0.0514963	0.00475715	0.00583527	0.00683891	0
562	Hex4HexNAc6deHex2	GlcNAc(α1-4)Gal(β1-4)GlcNAc(β1-3)[GlcNAc(α1-4)Gal(β1-4)GlcNAc(β1-6)]Gal(β1-3)[Fuc(α1-2)Gal[Fuc]GlcNAc(β1-6)]GalNAc	2177	4	6	2	0	0	2177	Glycan	NR	#N/A	0.00350416	0.00274455	0.00333668	0.0031225	0	0	0	0	0	0	0	0	0	0	0	0	0	0	0	0.00898779	0	0.00947903	0.00513122	0	0	0.0138535	0	0	0.013311	0.00336716	0.00321756	0.00405184	0.00192638	0.000267321	0.00440408	0.0038356	0.00535976
563	Hex4HexNAc6deHex2	NA	2177	4	6	2	0	0	#N/A	#N/A	#N/A	#N/A	0	0	0	0	0	0	0	0	0	0	0	0	0	0	0	0	0	0	0	0	0	0	0	0	0	0	0	0	0	0.00148691	0.000437343	0	0.00144495	0.00233999	0	0	0.00336209
564	Hex4HexNAc6deHex2	NA	2177	4	6	2	0	0	#N/A	#N/A	#N/A	#N/A	0	0	0	0	0	0	0	0	0	0	0	0	0	0	0	0	0	0	0	0	0	0.00569514	0.00181633	0	0	0	0	0	0	0	0	0	0.00118545	0	0	0	0
565	Hex4HexNAc6deHex2	NA	2177	4	6	2	0	0	#N/A	#N/A	#N/A	#N/A	0	0	0	0	0	0	0	0	0	0	0	0	0	0	0	0	0	0	0	0	0	0	0	0	0	0	0	0	0	0	0	0	0	0	0	0	0.000739457
566	Hex5HexNAc6deHex1	NA	2193	5	6	1	0	0	#N/A	#N/A	#N/A	#N/A	0.00189076	0.00153366	0.000799989	0	0	0	0	0	0	0	0	0	0	0	0	0	0	0	0	0	0	0	0	0	0	0	0	0	0.00222595	0.000534116	0	0	0	0	0.00117927	0.00179813	0.00255922
567	Hex5HexNAc6deHex1	NA	2193	5	6	1	0	0	#N/A	#N/A	#N/A	#N/A	0	0	0	0	0	0	0	0	0	0	0	0	0	0	0	0	0	0	0	0	0	0	0	0	0	0	0	0	0	0	0	0	0	0	0	0	0
568	Hex6HexNAc6	NA	2209	6	6	0	0	0	#N/A	#N/A	#N/A	#N/A	0	0	0	0	0	0	0	0	0	0	0	0	0	0	0	0	0	0	0	0	0	0	0	0	0	0	0	0	0	0	0	0	0	0	0	0	0
569	Hex6HexNAc6	NA	2209	6	6	0	0	0	#N/A	#N/A	#N/A	#N/A	0	0	0	0	0	0	0	0	0	0	0	0	0	0	0	0	0	0	0	0	0	0	0	0	0	0	0	0	0	0	0	0	0	0	0	0	0
570	Hex6HexNAc6	NA	2209	6	6	0	0	0	#N/A	#N/A	#N/A	#N/A	0	0	0	0	0	0	0	0	0	0	0	0	0	0	0	0	0	0	0	0	0	0	0	0	0	0	0	0	0	0	0	0	0	0	0	0	0
571	Hex6HexNAc6	NA	2209	6	6	0	0	0	#N/A	#N/A	#N/A	#N/A	0	0	0	0	0	0	0	0.00574904	0.00590505	0.00382271	0.00328011	0.00133753	0	0	0.0034452	0	0	0	0	0	0	0	0	0	0	0	0	0	0	0	0	0	0	0	0	0	0
572	Hex6HexNAc6	NA	2209	6	6	0	0	0	#N/A	#N/A	#N/A	#N/A	0	0	0	0	0	0	0	0	0	0	0	0	0.00582064	0.00832309	0.0123008	0	0	0	0	0	0	0	0	0	0	0	0	0	0	0	0	0	0	0	0	0	0
573	Hex6HexNAc6	NA	2209	6	6	0	0	0	#N/A	#N/A	#N/A	#N/A	0	0	0	0	0	0	0	0.00602736	0.00379549	0.00369437	0.0018176	0.0011833	0.0011977	0.00822515	0.00823345	0	0	0	0	0	0	0	0	0	0	0	0	0	0	0	0	0	0	0	0	0	0
574	Hex6HexNAc6	NA	2209	6	6	0	0	0	#N/A	#N/A	#N/A	#N/A	0	0	0	0	0	0	0	0.00382468	0.0031537	0.00387095	0.000677365	0.00112678	0.00491851	0.00777463	0.00794425	0	0	0	0	0	0	0	0	0	0	0	0	0	0	0	0	0	0	0	0	0	0
575	Hex4HexNAc4deHex5	NA	2209	4	4	5	0	0	#N/A	#N/A	#N/A	#N/A	0	0	0	0	0	0	0	0	0	0	0	0	0	0	0	0	0	0	0	0.00132216	0	0.00218844	0	0	0	0.00270676	0	0	0.000348401	0.00118775	0	0	0	0	0	0	0
576	Hex4HexNAc4deHex5	NA	2209	4	4	5	0	0	#N/A	#N/A	#N/A	#N/A	0	0	0	0	0	0	0	0	0	0	0	0	0	0	0	0	0	0	0	0.00212426	0	0.000311037	0	0	0	0.00341182	0	0	0.003032	0.000467616	0	0	0	0	0	0	0
577	Hex4HexNAc4deHex5	NA	2209	4	4	5	0	0	#N/A	#N/A	#N/A	#N/A	0	0	0	0	0	0	0	0	0	0	0	0	0	0	0	0	0	0	0	0	0	0	0	0	0	0	0	0	0.000948636	0	0	0	0	0	0	0	0
578	Hex3HexNAc7deHex2	NA	2218	3	7	2	0	0	#N/A	#N/A	#N/A	#N/A	0	0	0	0	0	0	0	0	0	0	0	0	0	0	0	0	0	0	0	0	0	0	0	0	0	0	0	0	0	0	0	0	0	0	0	0	0
579	NeuAc2Hex5HexNAc4	NA	2223	5	4	0	2	0	#N/A	#N/A	#N/A	#N/A	0	0	0	0	0	0	0	0	0	0	0	0	0	0	0	0	0	0	0	0	0	0	0	0	0	0	0	0	0	0	0	0	0	0	0	0	0
580	NeuAc2Hex5HexNAc4	NA	2223	5	4	0	2	0	#N/A	#N/A	#N/A	#N/A	0	0	0	0	0	0	0	0	0	0	0	0	0	0	0	0	0	0	0	0	0	0	0	0	0	0	0	0	0	0	0	0	0	0	0	0	0
581	NeuAc1Hex5HexNAc4deHex2	NA	2224	5	4	2	1	0	#N/A	#N/A	#N/A	#N/A	0	0	0	0	0	0	0	0	0	0	0	0	0	0	0	0	0	0	0	0	0	0	0	0	0	0	0	0	0	0	0	0	0	0	0	0	0
582	NeuAc1Hex5HexNAc4deHex2	NA	2224	5	4	2	1	0	#N/A	#N/A	#N/A	#N/A	0	0	0	0	0	0	0	0	0	0	0	0	0	0	0	0	0	0	0	0	0	0	0	0	0	0	0	0	0	0	0	0	0	0	0	0	0
583	NeuAc1Hex5HexNAc4deHex2	NA	2224	5	4	2	1	0	#N/A	#N/A	#N/A	#N/A	0	0	0	0	0	0	0	0	0	0	0	0	0	0	0	0	0	0	0	0	0	0	0	0	0	0	0	0	0	0	0	0	0	0	0	0	0
584	NeuAc1Hex5HexNAc4deHex2	NA	2224	5	4	2	1	0	#N/A	#N/A	#N/A	#N/A	0	0	0	0	0	0	0	0	0	0	0	0	0	0	0	0	0	0	0	0	0	0	0	0	0	0	0	0	0	0	0	0	0	0	0	0	0
585	Hex5HexNAc4deHex4	NA	2225	5	4	4	0	0	#N/A	#N/A	#N/A	#N/A	0	0	0	0	0	0	0	0	0	0	0	0	0	0	0	0	0	0	0	0	0	0	0	0	0	0	0	0	0.00343634	0.00158636	0	0	0	0	0	0	0
586	Hex5HexNAc4deHex4	NA	2225	5	4	4	0	0	#N/A	#N/A	#N/A	#N/A	0	0	0	0	0	0	0	0	0	0	0	0	0	0	0	0	0	0	0	0	0	0	0	0	0	0	0	0	0.00404894	0	0	0	0	0	0	0	0
587	Hex6HexNAc4deHex3	NA	2241	6	4	3	0	0	#N/A	#N/A	#N/A	#N/A	0	0	0	0	0	0	0	0	0	0	0	0	0	0	0	0	0	0	0	0	0	0	0	0	0	0	0	0	0	0	0	0	0	0	0	0	0
588	Hex6HexNAc4deHex3	NA	2241	6	4	3	0	0	#N/A	#N/A	#N/A	#N/A	0	0	0	0	0	0	0	0	0	0	0	0	0	0	0	0.00381233	0.0060304	0.000568866	0.000797713	0	0	0	0	0	0	0	0	0	0	0	0	0	0	0	0	0	0
589	Hex6HexNAc4deHex3	NA	2241	6	4	3	0	0	#N/A	#N/A	#N/A	#N/A	0	0	0	0	0	0	0	0	0	0	0	0	0	0	0	0.00313915	0.00270781	0.000116401	4.29217e-05	0	0	0	0	0	0	0	0	0	0	0	0	0	0	0	0	0	0
590	Hex6HexNAc4deHex3	NA	2241	6	4	3	0	0	#N/A	#N/A	#N/A	#N/A	0	0	0	0	0	0	0	0	0	0	0	0	0	0	0	0.000916306	0.00160232	0.00314369	0	0	0	0	0	0	0	0	0	0	0	0	0	0	0	0	0	0	0
591	Hex5HexNAc7	NA	2250	5	7	0	0	0	#N/A	#N/A	#N/A	#N/A	0	0	0	0	0	0	0	0	0	0	0	0	0	0	0	0	0	0	0	0	0	0	0	0	0	0	0	0	0	0	0	0	0	0	0	0	0
592	Hex5HexNAc7	NA	2250	5	7	0	0	0	#N/A	#N/A	#N/A	#N/A	0	0	0	0	0	0	0	0	0	0	0	0	0	0	0	0	0	0	0	0	0	0	0	0	0	0	0	0	0	0	0	0	0	0	0	0	0
593	Hex5HexNAc7	NA	2250	5	7	0	0	0	#N/A	#N/A	#N/A	#N/A	0	0	0	0	0	0	0	0	0	0	0	0	0	0	0	0	0	0	0	0	0	0	0	0	0	0	0	0	0	0	0	0	0	0	0	0	0
594	Hex5HexNAc7	NA	2250	5	7	0	0	0	#N/A	#N/A	#N/A	#N/A	0	0	0	0	0	0	0	0	0	0	0	0	0	0	0	0	0	0	0	0	0	0	0	0	0	0	0	0	0	0	0	0	0	0	0	0	0
595	Hex5HexNAc7	NA	2250	5	7	0	0	0	#N/A	#N/A	#N/A	#N/A	0	0	0	0	0	0	0	0	0	0	0	0	0	0	0	0	0	0	0	0	0	0	0	0	0	0	0	0	0	0	0	0	0	0	0	0	0
596	NeuAc1Hex4HexNAc5deHex2	NA	2265	4	5	2	1	0	#N/A	#N/A	#N/A	#N/A	0	0	0	0.000888196	0	0	0	0	0	0	0	0	0	0	0	0	0	0	0	0	0	0	0	0	0	0	0	0	0	0	0	0	0	0	0	0	0
597	NeuAc1Hex4HexNAc5deHex2	NA	2265	4	5	2	1	0	#N/A	#N/A	#N/A	#N/A	0	0	0	0.000955955	0	0	0	0	0	0	0	0	0	0	0	0	0	0	0	0	0	0	0	0	0	0	0	0	0	0	0	0	0	0	0	0	0
598	Hex4HexNAc5deHex4	NA	2266	4	5	4	0	0	#N/A	#N/A	#N/A	#N/A	0	0	0	0	0	0	0	0	0	0	0	0	0	0	0	0	0	0	0	0	0	0	0	0	0	0	0	0	0	0	0	0	0	0	0	0	0
599	Hex4HexNAc5deHex4	NA	2266	4	5	4	0	0	#N/A	#N/A	#N/A	#N/A	0	0	0	0	0	0	0	0	0	0	0	0	0	0	0	0	0	0	0	0.00306647	0	0.00521951	0.000113244	0	0	0.00332486	0	0	0.00181647	0.00117933	0	0	0	0	0	0	0
600	NeuAc1Hex5HexNAc5deHex1	NA	2281	5	4	1	1	0	#N/A	#N/A	#N/A	#N/A	0	0	0	0	0	0	0	0	0	0	0	0	0	0	0	0	0	0	0	0	0	0	0	0	0	0	0	0	0	0	0	0	0	0	0	0	0
601	NeuAc1Hex5HexNAc5deHex1	NA	2281	5	4	1	1	0	#N/A	#N/A	#N/A	#N/A	0	0	0	0	0	0	0	0	0	0	0	0	0	0	0	0	0	0	0	0	0	0	0	0	0	0	0	0	0	0	0	0	0	0	0	0	0
602	Hex5HexNAc5deHex3	NA	2282	5	5	3	0	0	#N/A	#N/A	#N/A	#N/A	0	0	0	0	0	0	0	0	0	0	0	0	0	0	0	0	0	0	0.00121651	0	0	0	0	0	0	0	0.00150673	0	0	0	0	0	0	0	0	0	0
603	Hex5HexNAc5deHex3	NA	2282	5	5	3	0	0	#N/A	#N/A	#N/A	#N/A	0	0	0	0	0	0	0	0	0	0	0	0	0	0	0	0	0	0	0	0	0	0	0	0	0	0	0.00119323	0.00019816	0	0	0	0	0	0	0	0	0
604	Hex5HexNAc5deHex3	NA	2282	5	5	3	0	0	#N/A	#N/A	#N/A	#N/A	0	0	0	0	0	0	0	0	0	0	0	0	0	0	0	0	0	0	0	0	0	0	0	0	0	0	0	0	0	0	0	0	0	0	0	0	0
605	Hex5HexNAc5deHex3	NA	2282	5	5	3	0	0	#N/A	#N/A	#N/A	#N/A	0	0	0	0	0	0	0	0	0	0	0	0	0	0	0	0	0	0	0	0	0	0	0	0	0	0	0	0	0	0	0	0	0	0	0	0	0
606	Hex4HexNAc8	NA	2291	4	8	0	0	0	#N/A	#N/A	#N/A	#N/A	0	0	0	0	0	0	0	0	0	0	0	0	0	0	0	0	0	0	0	0	0	0	0	0	0	0	0	0	0	0	0	0	0	0	0	0	0
607	Hex6HexNAc5deHex2	NA	2296	6	5	2	0	0	#N/A	#N/A	#N/A	#N/A	0	0	0	0	0	0	0	0	0	0	0	0	0	0	0	0	0	0	0	0	0	0	0	0	0	0	0	0	0	0	0	0	0	0	0	0	0
608	Hex6HexNAc5deHex2	NA	2296	6	5	2	0	0	#N/A	#N/A	#N/A	#N/A	0	0	0	0	0	0	0	0	0	0	0	0	0	0	0	0	0	0	0	0	0	0	0	0	0	0	0	0	0	0	0	0	0	0	0	0	0
609	Hex4HexNAc6deHex3	NA	2323	4	6	3	0	0	#N/A	#N/A	#N/A	#N/A	0	0	0	0	0	0	0	0	0	0	0	0	0	0	0	0	0	0	0	0	0	0	0	0	0	0	0	0	0	0	0	0	0	0	0	0	0
610	Hex4HexNAc6deHex3	NA	2323	4	6	3	0	0	#N/A	#N/A	#N/A	#N/A	0	0	0	0	0	0	0	0	0	0	0	0	0	0	0	0	0	0	0	0	0	0	0	0	0	0	0	0	0	0	0	0	0	0	0	0	0
611	Hex4HexNAc6deHex3	NA	2323	4	6	3	0	0	#N/A	#N/A	#N/A	#N/A	0	0.00274074	0.0019659	0.00258642	0	0	0	0	0	0	0	0	0	0	0	0	0	0	0	0	0	0	0	0	0	0	0	0	0	0	0	0	0	0	0	0	0
612	Hex4HexNAc6deHex3	NA	2323	4	6	3	0	0	#N/A	#N/A	#N/A	#N/A	0	0	0	0	0	0	0	0	0	0	0	0	0	0	0	0	0	0	0	0	0	0	0	0	0	0	0	0	0	0	0	0	0	0	0.00154424	0.00183804	0
613	Hex5HexNAc6deHex2	NA	2339	5	6	2	0	0	#N/A	#N/A	#N/A	#N/A	0.000649489	0	7.11006e-05	0	0	0	0	0	0	0	0	0	0	0	0	0	0	0	0	0	0	0	0	0	0	0	0	0	0	0	0.0017247	0	0	0	0	0	0
614	Hex6HexNAc6deHex1	NA	2355	6	6	1	0	0	#N/A	#N/A	#N/A	#N/A	0	0	0	0	0	0	0	0	0	0	0.000211042	0.00108057	0	0	0	0	0	0	0	0	0	0	0	0	0	0	0	0	0	0	0	0	0	0	0	0	0
615	Hex6HexNAc6deHex1	NA	2355	6	6	1	0	0	#N/A	#N/A	#N/A	#N/A	0	0	0	0	0	0	0	0	0	0	0.00109061	0.00219401	0	0	0	0	0	0	0	0	0	0	0	0	0	0	0	0	0	0	0	0	0	0	0	0	0
616	Hex6HexNAc6deHex1	NA	2355	6	6	1	0	0	#N/A	#N/A	#N/A	#N/A	0	0	0	0	0	0	0	0	0	0	0	0	0	0	0	0	0	0	0	0	0	0	0	0	0	0	0	0	0	0	0	0	0	0	0	0	0
617	Hex6HexNAc6deHex1	NA	2355	6	6	1	0	0	#N/A	#N/A	#N/A	#N/A	0	0	0	0	0	0	0	0	0	0	0	0	0	0	0	0	0	0	0	0	0	0	0	0	0	0	0	0	0	0	0	0	0	0	0	0	0
618	Hex6HexNAc6deHex1	NA	2355	6	6	1	0	0	#N/A	#N/A	#N/A	#N/A	0	0	0	0	0	0	0	0	0	0	0	0	0	0	0	0	0	0	0	0	0	0	0	0	0	0	0	0	0	0	0	0	0	0	0	0	0
619	Hex6HexNAc6deHex1	NA	2355	6	6	1	0	0	#N/A	#N/A	#N/A	#N/A	0	0	0	0	0	0	0	0	0	0	0	0	0	0	0	0	0	0	0	0	0	0	0	0	0	0	0	0	0	0	0	0	0	0	0	0	0
620	NeuAc2Hex5HexNAc4deHex1	NA	2369	5	4	1	2	0	#N/A	#N/A	#N/A	#N/A	0	0	0	0	0	0	0	0	0	0	0	0	0	0	0	0	0	0	0	0	0	0	0	0	0	0	0	0	0	0	0	0	0	0	0	0	0
621	Hex7HexNAc6	NA	2371	7	6	0	0	0	#N/A	#N/A	#N/A	#N/A	0	0	0	0	0	0	0	0	0	0	0	0	0	0	0	0	0	0	0	0	0	0	0	0	0	0	0	0	0	0	0	0	0	0	0	0	0
622	Hex4HexNAc7deHex2	Fuc(α1-2)[GalNAc(α1-3)]Gal(β1-4)GlcNAc(β1-3)[Fuc(α1-2)[GalNAc(α1-3)]Gal(β1-4)GlcNAc(β1-6)]Gal(β1-3)[GlcNAc(α1-4)Gal(β1-4)GlcNAc(β1-6)]GalNAc	2380	4	7	2	0	0	2380	Glycan	NR	#N/A	0	0	0	0	0	0	0	0	0	0	0	0	0	0	0	0	0	0	0	0	0	0	0	0	0	0	0	0	0	0	0	0	0	0	0	0	0
624	Hex7HexNAc4deHex3	NA	2403	7	4	3	0	0	#N/A	#N/A	#N/A	#N/A	0	0	0	0	0	0	0	0	0	0	0	0	0	0	0	0.00381493	0.00940313	0.000459034	0.000663956	0	0	0	0	0	0	0	0	0	0	0	0	0	0	0	0	0	0
625	NeuAc2Hex5HexNAc5	NA	2426	5	5	0	2	0	#N/A	#N/A	#N/A	#N/A	0	0	0	0	0	0	0	0	0	0	0	0	0	0	0	0	0	0	0	0	0	0	0	0	0	0	0	0	0	0	0	0	0	0	0	0	0
626	Hex5HexNAc5deHex4	NA	2428	5	5	4	0	0	#N/A	#N/A	#N/A	#N/A	0	0	0	0	0	0	0	0	0	0	0	0	0	0	0	0	0	0	0	0	0.00309112	0	0	0	0	0	0	0	0	0	0	0	0	0	0	0	0
627	NeuAc1Hex6HexNAc5deHex1	NA	2443	6	5	1	1	0	#N/A	#N/A	#N/A	#N/A	0	0	0	0	0	0	0	0	0	0	0	0	0	0	0	0	0	0	0	0	0	0	0	0	0	0	0	0	0	0	0	0	0	0	0	0	0
628	NeuAc1Hex7HexNAc5	NA	2459	7	5	1	0	0	#N/A	#N/A	#N/A	#N/A	0	0	0	0	0	0	0	0	0	0	0	0	0	0	0	0	0	0	0	0	0	0	0	0	0	0	0	0	0	0	0	0	0	0	0	0	0
629	Hex7HexNAc5deHex2	NA	2460	7	5	2	0	0	#N/A	#N/A	#N/A	#N/A	0	0	0	0	0	0	0	0	0	0	0	0	0	0	0	0	0	0	0	0	0	0	0	0	0	0	0	0	0	0	0	0	0	0	0	0	0
630	NeuAc1Hex5HexNAc6deHex1	NA	2484	5	6	1	1	0	#N/A	#N/A	#N/A	#N/A	0	0	0	0.000237069	0	0	0	0	0	0	0	0	0	0	0	0	0	0	0	0	0	0	0	0	0	0	0	0	0	0	0	0	0	0	0	0	0
631	Hex5HexNAc6deHex3	NA	2485	5	6	3	0	0	#N/A	#N/A	#N/A	#N/A	0	0.0012511	0	0	0	0	0	0	0	0	0	0	0	0	0	0	0	0	0	0	0	0	0	0	0	0	0	0	0	0	0	0	0	0	0	0	0
632	Hex6HexNAc6deHex2	NA	2501	6	6	2	0	0	#N/A	#N/A	#N/A	#N/A	0	0	0	0	0	0	0	0	0	0	0	0	0	0	0	0	0	0	0	0	0	0	0	0	0	0	0	0	0	0	0	0	0	0	0	0	0
633	Hex6HexNAc6deHex2	NA	2501	6	6	2	0	0	#N/A	#N/A	#N/A	#N/A	0	0	0	0	0	0	0	0	0	0	0	0	0	0	0	0	0	0	0	0	0	0	0	0	0	0	0	0	0	0	0	0	0	0	0	0	0
634	Hex4HexNAc7deHex3	NA	2526	4	7	3	0	0	#N/A	#N/A	#N/A	#N/A	0	0	0	0	0	0	0	0	0	0	0	0	0	0	0	0	0	0	0	0	0	0	0	0	0	0	0	0	0	0	0	0	0	0	0	0	0
635	Hex5HexNAc7deHex2	NA	2542	5	7	2	0	0	#N/A	#N/A	#N/A	#N/A	0.00353845	0.000406046	0.000377091	0.000377938	0	0	0	0	0	0	0	0	0	0	0	0	0	0	0	0	0	0	0	0	0	0	0	0	0	0	0.00169146	0.00185141	0.00124122	0.00217049	0	0	0
637	Hex7HexNAc7	NA	2574	7	7	0	0	0	#N/A	#N/A	#N/A	#N/A	0	0	0	0	0	0	0	0	0	0	0	0	0	0	0	0	0	0	0	0	0	0	0	0	0	0	0	0	0	0	0	0	0	0	0	0	0
638	Hex7HexNAc7	NA	2574	7	7	0	0	0	#N/A	#N/A	#N/A	#N/A	0	0	0	0	0	0	0	0	0	0	0	0	0	0	0	0	0	0	0	0	0	0	0	0	0	0	0	0	0	0	0	0	0	0	0	0	0
639	Hex7HexNAc7	NA	2574	7	7	0	0	0	#N/A	#N/A	#N/A	#N/A	0	0	0	0	0	0	0	0	0	0	0	0	0	0	0	0	0	0	0	0	0	0	0	0	0	0	0	0	0	0	0	0	0	0	0	0	0
640	Hex7HexNAc7	NA	2574	7	7	0	0	0	#N/A	#N/A	#N/A	#N/A	0	0	0	0	0	0	0	0	0	0	0	0	0	0	0	0	0	0	0	0	0	0	0	0	0	0	0	0	0	0	0	0	0	0	0	0	0
641	Hex7HexNAc7	NA	2574	7	7	0	0	0	#N/A	#N/A	#N/A	#N/A	0	0	0	0	0	0	0	0	0	0	0	0	0	0	0	0	0	0	0	0	0	0	0	0	0	0	0	0	0	0	0	0	0	0	0	0	0
642	Hex7HexNAc5deHex3	NA	2606	7	5	3	0	0	#N/A	#N/A	#N/A	#N/A	0	0	0	0	0	0	0	0	0	0	0	0	0	0	0	0	0	0	0	0	0	0	0	0	0	0	0	0	0	0	0	0	0	0	0	0	0
643	Hex6HexNAc6deHex3	NA	2647	6	6	3	0	0	#N/A	#N/A	#N/A	#N/A	0	0	0	0	0	0	0	0	0	0	0	0	0	0	0	0	0	0	0	0	0	0	0	0	0	0	0	0	0	0	0	0	0	0	0	0	0
644	Hex7HexNAc6deHex2	NA	2663	7	6	2	0	0	#N/A	#N/A	#N/A	#N/A	0	0	0	0	0	0	0	0	0	0	0	0	0	0	0	0	0	0	0	0	0	0	0	0	0	0	0	0	0	0	0	0	0	0	0	0	0
645	NeuAc1Hex7HexNAc6deHex1	NA	2809	7	6	1	1	0	#N/A	#N/A	#N/A	#N/A	0	0	0	0	0	0	0	0	0	0	0	0	0	0	0	0	0	0	0	0	0	0	0	0	0	0	0	0	0	0	0	0	0	0	0	0	0
646	Hex6HexNAc7deHex3	NA	2851	6	7	3	0	0	#N/A	#N/A	#N/A	#N/A	0	0	7.55578e-05	0	0	0	0	0	0	0	0	0	0	0	0	0	0	0	0	0	0	0	0	0	0	0	0	0	0	0	0	0	0	0	0	0	0
647	Hex8HexNAc8	NA	2940	8	8	0	0	0	#N/A	#N/A	#N/A	#N/A	0	0	0	0	0	0	0	0	0	0	0	0	0	0	0	0	0	0	0	0	0	0	0	0	0	0	0	0	0	0	0	0	0	0	0	0	0
648	Hex8HexNAc8	NA	2940	8	8	0	0	0	#N/A	#N/A	#N/A	#N/A	0	0	0	0	0	0	0	0	0	0	0	0	0	0	0	0	0	0	0	0	0	0	0	0	0	0	0	0	0	0	0	0	0	0	0	0	0
649	Hex8HexNAc8	NA	2940	8	8	0	0	0	#N/A	#N/A	#N/A	#N/A	0	0	0	0	0	0	0	0	0	0	0	0	0	0	0	0	0	0	0	0	0	0	0	0	0	0	0	0	0	0	0	0	0	0	0	0	0
650	Hex9HexNAc9	NA	3305	9	9	0	0	0	#N/A	#N/A	#N/A	#N/A	0	0	0	0	0	0	0	0	0	0	0	0	0	0	0	0	0	0	0	0	0	0	0	0	0	0	0	0	0	0	0	0	0	0	0	0	0
References:
1	Jin, C., Kenny, D. T., Skoog, E. C., Padra, M., Adamczyk, B., Vitizeva, V., ... & Karlsson, N. G. (2017). Structural diversity of human gastric mucin glycans. Molecular & Cellular Proteomics, 16(5), 743-758.
2	Liu, J., Jin, C., Cherian, R. M., Karlsson, N. G., & Holgersson, J. (2015). O-glycan repertoires on a mucin-type reporter protein expressed in CHO cell pools transiently transfected with O-glycan core enzyme cDNAs. Journal of biotechnology, 199, 77-89.
3	Cherian, R. M., Jin, C., Liu, J., Karlsson, N. G., & Holgersson, J. (2015). A panel of recombinant mucins carrying a repertoire of sialylated O-glycans based on different core chains for studies of glycan binding proteins. Biomolecules, 5(3), 1810-1831.
4	Adamczyk, B., Jin, C., Polom, K., Muñoz, P., Rojas-Macias, M. A., Zeeberg, D., Borén, M., Roviello, F., & Karlsson, N. G. (2018). Sample handling of gastric tissue and O-glycan alterations in paired gastric cancer and non-tumorigenic tissues. Scientific reports, 8(1), 242. https://doi.org/10.1038/s41598-017-18299-6
NR	No Reference
[truncated: 68 more columns]

## Sheet: Characterized glycans
												Individual	1				2			3			4		5			6				7				8			9				10				11
												Blood group	A				A			A			B		A			B				A				O			AB				A				A
												Leb status	Leb-				Leb+			Leb-			Leb-		Leb-			Leb+				Leb+				Leb+			Leb+				Leb-				Leb+
												Lea status	Lea-				Lea-			Lea+			Lea+		Lea+			Lea-				Lea-				Lea-			Lea+				Lea-				Lea-
Glycan_ID	Glycan_Composition	IUPAC_condensed_structure	Glycan_mass_Reducing_end_with_alditol_Deprotonotaded_mass	Glycan_Hex	Glycan_HexNAc	Glycan_Fuc	Glycan_Neu5Ac	Glycan_Sulfate	Glycan_Mass	Glycan/Peeling	Reference (See bottom of table)	Reference PubMed_ID	001ID	001IS	001SD	001SS	003ID	003SD	003SS	008IS	008SD	008SS	009IS	009SS	011IS	011SD	011SS	027ID	027IS	027SD	027SS	041ID	041IS	041SD	041SS	044ID	044IS	044SD	045ID	045IS	045SD	045SS	054ID	054IS	054SD	054SS	057ID	057IS	057SD
001	Hex1HexNAc1	Gal(β1-3)GalNAc	384	1	1	0	0	0	384	Glycan	1	28289177	0.0105708	0.000246114	0.00381398	0.00721689	0.00340212	0.010577	0.00346259	0.0280762	0.0325771	0.0338518	0.0269889	0.0313956	0.0500632	0.0147038	0.0473725	0.000832596	0.00205599	0.00780397	0.00419048	0.00452763	0.00621037	0.000510353	0.00972158	0.00590366	0.000413337	0.000599665	0.00650895	0.00738306	0.000805626	0.000886394	0.00768918	0.00571367	0.000461702	0.0045406	0.00717866	0.00647051	0.000978946
002	Hex1HexNAc1	GlcNAc(α1-4)Gal	384	1	1	0	0	0	384	Peeling	NR	#N/A	0.00253736	0	0	0	0	0	0	0	0	0	0	0	0	0	0	0	0	0	0	0.00123094	0	0.00199923	0	0	0	0.000121548	0	0	0	0.00131041	0.00275605	0.000337208	0	0	0.000597728	0	0
003	HexNAc2	GlcNAc(β1-3)GalNAc	425	0	2	0	0	0	425	Glycan	2	25722186	0.000946864	0	0	0.00263405	0.0013513	0.00162026	0	0	0	0	0	0	0	0	0	0.000229917	0.00286323	0	0.000586361	0.00184464	0.00234532	0	0	0.00321772	0.00242398	0	0.000834018	0.0012141	0	0.000578916	0	0	0	0	0.00185659	0.001174	0
005	HexNAc2	GlcNAc(β1-6)GalNAc	425	0	2	0	0	0	425	Peeling	NR	#N/A	0	0	0	0	0	0	0	0	0	0	0.000834364	0	0	0	0	0	0	0	0	0	0.000504191	0	0	0.000799205	0.000597214	0	0.00029466	0	0	0.000407517	0.000647255	0	0	0	0	0	0
007	Hex1HexNAc1Sul1	Gal(β1-4)GlcNAc( -D "6S")	464	1	1	0	0	1	464	Peeling	NR	#N/A	0	0	0	0	0	0	0	0	0	0	0.00166644	0	0	0	0	0	0	0	0	0	0	0	0	0	0	0	0	0	0	0	0	0	0	0	0	0	0
008	NeuAc1Hex1	Neu5Ac(α2-3)Gal	472	1	0	0	1	0	472	Peeling	NR	#N/A	0	0	0.00170786	0.00135832	0.00064824	0.000788555	0	0	0	0.000765313	0	0	0.000197968	0.00114407	0.0024634	0.000813942	0	0	0	0.00037844	0.000260882	0.00193359	0.00147957	8.78349e-05	5.57884e-05	0.00664119	0	0	0.00140751	0.000937594	0	0	0.000566953	0	0	0.000370834	0.00243269
009	Hex2deHex1	Gal(α1-3)[Fuc(α1-2)]Gal	489	2	0	1	0	0	489	Peeling	NR	#N/A	0	0	0	0	0	0	0	0	0	0	0	0	0	0	0	0.00248392	0.00619279	0.000501827	0.00417083	0	0	0	0	0	0	0	0	0	0	0	0	0	0	0	0	0	0
010	NeuAc1HexNAc1	Neu5Ac(α2-6)GalNAc	513	0	1	0	1	0	513	Glycan	1	28289177	0.0153888	0.00142902	0.00179787	0.00199601	0.00144647	0.00145705	0.00174598	0.00297969	0.000212072	0.00230036	0.000859862	0.00116266	0.00448752	0.00210149	0.00469921	0.00282401	0	0.000289022	0.000156439	0.00779521	0.00555515	0.00565185	0.00362023	0.00399709	0.00296893	0.00428181	0.00826945	0.0107612	0.00676	0.00692379	0.0175343	0.0179079	0.019317	0.00187871	0.00238939	0.000987488	0.00149169
013	Hex1HexNAc1deHex1	Fuc(α1-2)[GalNAc(α1-3)]Gal	530	1	1	1	0	0	530	Peeling	NR	#N/A	0.0164586	0.0205399	0.019109	0.0186192	0.00566074	0.00464177	0.00599744	0	0	0	0	0	0	0	0	0	0	0	0	0.00382818	0.00326924	0.00358999	0.00418505	0	0	0	0.00190522	0.00173201	0	0.000861581	0.0128019	0.0119509	0.0173873	0.0199315	0.00552312	0.0049495	0.00951995
016	Hex1HexNAc1deHex1	Fuc(α1-2)Gal(β1-4)GlcNAc	530	1	1	1	0	0	530	Peeling	NR	#N/A	0	0	0	0	0.00143732	0.000968088	0.00164153	0	0	0	0	0	0	0	0	0	0	0	0	0	0.00106707	0	0	0.00133461	0.000140483	0	0	0	0	0	0	0	0	0	0	0	0
018	Hex1HexNAc1deHex1	Fuc(α1-2)Gal(β1-3)GalNAc	530	1	1	1	0	0	530	Glycan	1	28289177	0.0548488	0.0529473	0.0670406	0.0764009	0.0980147	0.0935914	0.0113357	0.0007956	0.000906441	0.00658222	0	0	0	0.00129592	0.00126851	0.0954075	0.146767	0.0107027	0.114657	0.0710159	0.0780925	0.0398765	0.0559631	0.106409	0.0855226	0.0488244	0.0832494	0.0963591	0.0287049	0.0565439	0.0638282	0.0554463	0.0554487	0.0510132	0.0539262	0.0622096	0.0662045
019	Hex2HexNAc1	Gal(β1-4)GlcNAc(β1-3)Gal	546	2	1	0	0	0	546	Peeling	NR	#N/A	0	0	0	0	5.23362e-05	6.52295e-05	0	0.000414135	3.12741e-05	0.000328323	0.000147145	0.000216719	0.000534121	0.000363725	0.000939661	0	0	0	0	0	0	0	0	0	0.000156968	0	0	0	0	0	0.000361605	0	0	0	0.000476104	0.000342955	0
020	Hex2HexNAc1	Gal(β1-3)GlcNAc(β1-3)Gal	546	2	1	0	0	0	546	Peeling	NR	#N/A	0	0	0	0	0	0	0	0.000327403	0.000225089	0.000150954	0.000222419	2.92545e-05	0.000412373	0	0.000440095	0	0	0	0	0	0	0	0	0	0	0	0	0	0	0	0	0	0	0	0	0	0
022	Hex1HexNAc2	Gal(β1-3)[GlcNAc(β1-6)]GalNAc	587	1	2	0	0	0	587	Glycan	1	28289177	0.00102141	0.000854733	0.000112719	0.00118319	0.000438229	0.000720143	0.000598868	0.00321297	0.00391112	0.00291852	0.00291847	0.00376572	0.00587839	0.00208669	0.00470828	0.0176431	0.00136101	0.000269316	0.0015098	0.0113738	0.0124674	0.0164856	0.0300103	0.011862	0.00745502	0.0254661	0.0175724	0.00202818	0.0199443	0.0215544	0.000876373	0.000775653	0.0118584	0.0138874	0.0191872	0.0161503	0.0317206
023	Hex1HexNAc2	Gal(β1-4)GlcNAc(β1-3)GalNAc	587	1	2	0	0	0	587	Glycan	1	28289177	0.00579945	0.000583913	0.000786134	0.000913612	0.000845017	0.00160753	0.00122693	0.000746517	0.00156413	0.00147218	0.000990652	0.00102634	0.0359	0	0.00334687	0.00577311	0.00597664	0.00262013	0.00561362	0.00987181	0.0107412	0.00727117	0.0145253	0.0104241	0.00758971	0.00450491	0.0102536	0.00995965	0	0.00885614	0	0.000166248	0.00215417	0.00207016	0.0136739	0.0101391	0.0195736
024	Hex1HexNAc2	Gal(β1-4)GlcNAc(β1-6)GalNAc	587	1	2	0	0	0	587	Peeling	NR	#N/A	0.0119517	0.000206382	0.000392342	5.54868e-05	0	0.000578886	0.00024867	0.000318069	0.00037064	0.000135762	0.000422236	0.000829589	0	0.00159944	0	0	0	0	0	0	0	0	0	0	0	0	0	0	0	0	0	0	0	0	0	0	0
027	HexNAc3	GalNAc(β1-4)GlcNAc(β1-3)GalNAc	628	0	3	0	0	0	628	Glycan	1	28289177	0.00257681	0.000295422	0.00026899	0.000243234	0.000381541	0.000445365	0.00057204	0	0	0.000101977	0.000105394	0	0	0	0	0.00408704	0.0074481	0.000479706	0.000466875	0.000819187	0.00285721	0.000630945	0.00209971	0.00187879	0.00181133	0	0.00080571	0.000474765	0	0	0.000473287	0.00106053	0	0	0.0017951	0.000188274	0.00209441
030	NeuAc1Hex1HexNAc1	Gal(β1-3)[Neu5Ac(α2-6)]GalNAc	675	1	1	0	1	0	675	Glycan	1	28289177	0.00460206	0.000547355	7.40542e-05	0.000699517	0.00021685	4.69781e-05	0.000588126	0.00203902	0.00123169	0.00141578	0.000785553	0.00111543	0.00236063	0.00182511	0.00283439	0.00262828	0	0.000214544	0.000399698	0.00494521	0.00361794	0.00592328	0.00673902	0.00193834	0.00118113	0.00103043	0.00363658	0.00464731	0.00505768	0.00533537	0.00372174	0.00487531	0.00718708	0.0106078	0.00199874	0.00168471	0.00731377
031	NeuAc1Hex1HexNAc1	Neu5Ac(α2-3)Gal(β1-3)GalNAc	675	1	1	0	1	0	675	Glycan	1	28289177	0.00346751	3.64516e-05	0.000693446	0.000770417	0.000152501	0.000260797	0.000517888	0.000341638	0.000384333	0.00027878	8.70579e-05	0.000282376	0.000777617	0.000741976	0.000918478	0.00177845	0.00389773	0.000468791	0.0002196	0.00142762	0.00130345	0.00655276	0.00611493	0.00278578	0.00184593	0.0156068	0.00112272	0.00132212	0.00963613	0.00324741	0	0	0.00278155	0.00174389	0.00163602	0.00117839	0.00681211
032	Hex1HexNAc1deHex2	Fuc(α1-2)Gal(β1-4)[Fuc(α1-3)]GlcNAc	676	1	1	2	0	0	676	Peeling	NR	#N/A	0	0	0.00188513	0.00187666	0.000405944	0.000289081	0.00316611	0	0	0	0	0	0	0	0	0.00140228	0	0	0	0.00369683	0.0040145	0	0.00174785	0.004895	0.00449373	0.00370566	0.00252605	0.00243957	0	0	0	0	0	0	0.0011896	0.00135674	0
037	NeuAc1HexNAc2	GlcNAc(β1-3)[Neu5Ac(α2-6)]GalNAc	716	0	2	0	1	0	716	Glycan	1	28289177	0.0012473	0	0.00201053	0.000207116	0.00128302	0	0	0	0	0	0	0	0	0	0	0	0	0	0	0.00110304	0.00103786	0	0	0.000768836	5.71946e-05	0	0	0	0	0	0	0	0	0	0	0	0
038	NeuAc1HexNAc2	GalNAc(α1-3)[Neu5Ac(α2-6)]GalNAc	716	0	2	0	1	0	716	Glycan	1	28289177	0	0	0	0	0	0	0	0	0	0	0	0	0	0	0	0	0	0	0	0.000829831	0.000618673	0	0	0	0	0	0	0	0	0	0	0	0	0	0	0	0
041	Hex1HexNAc2deHex1	Fuc(α1-2)[GalNAc(α1-3)]Gal(β1-4)GlcNAc	733	1	2	1	0	0	733	Peeling	NR	#N/A	0.000667835	0	8.29149e-05	0.000675438	0.000676196	0.000702818	0.00143886	0	0	0	0	0	0	0	0	0	0	0	0	0	0	0	0	0	0.000225349	0	0	0	0	0	0	0	0	0	0	0	0
043	Hex1HexNAc2deHex1	Fuc(α1-2)Gal(β1-3)GlcNAc(β1-3)GalNAc	733	1	2	1	0	0	733	Glycan	1	28289177	0	0	0	0	0.00104759	0.00220612	0.00466055	0	0	0	0	0	0	0	0	0.0059954	0.0141013	0.0117225	0.00885803	0.0475219	0.0566209	0.0185442	0.033163	0.0105457	0.00743745	0.00208371	0.00613496	0.000729361	0	0.00389118	0	0	0	0	0	0	0
044	Hex1HexNAc2deHex1	Fuc(α1-2)[GalNAc(α1-3)]Gal(β1-3)GalNAc	733	1	2	1	0	0	733	Glycan	1	28289177	0.00606108	0.0629931	0.0655953	0.0636198	0.0168216	0.0159087	0.0025571	0	0	0.000990581	0	0	0	0	0	0	0	0	0	0	0	0	0	0	0	0	0.00692792	0.0116275	0	0.00516503	0.0722401	0.0684761	0.0478156	0.00646687	0.026577	0.0334894	0.0189998
046	Hex1HexNAc2deHex1	Fuc(α1-2)Gal(β1-4)GlcNAc(β1-3)GalNAc	733	1	2	1	0	0	733	Glycan	1	28289177	0	0.0162168	0.0165154	0.0164635	0.00283861	0.0239763	0.011296	0	0	0.00116132	0	0	0	0	0	0.00613314	0.00564108	0.00435542	0.00649436	0.0128925	0.0176099	0.00297971	0.00867599	0.031883	0.0306493	0.00779916	0.00471604	0.000497526	0	0.00251294	0	0	0	0	0.0120939	0.0129534	0.0102833
047	Hex1HexNAc2deHex1	Fuc(α1-2)Gal(β1-3)[GlcNAc(β1-6)]GalNAc	733	1	2	1	0	0	733	Glycan	1	28289177	0.0117306	0.0105748	0.0149243	0.0135101	0.0129845	0.0141583	0.0158883	0	0	0.000833052	0	0	0	0	0	0.0352707	0.046759	0.0452984	0.00375128	0.0242687	0.0221478	0.0243489	0.0211544	0.0283522	0.0205579	0.0152042	0.0420667	0.00500676	0.0243107	0.0332429	0.00954021	0.000110593	0.0105435	0.0119959	0.0104592	0.0110312	0.0101637
049	Hex2HexNAc2	Gal(β1-3)[Gal(β1-4)GlcNAc(β1-6)]GalNAc	749	2	2	0	0	0	749	Glycan	1	28289177	0.0136363	0.00610349	0.00899171	0.0124471	0.00455214	0.0206879	0.0134007	0.528132	0.493587	0.453601	0.498145	0.511858	0.102317	0.445535	0.0932858	0.00860668	0.00361188	0.0086463	0.00567396	0.017463	0.016337	0.0140963	0.0217164	0.0316046	0.0171438	0.0149194	0.0287164	0.0416399	0.00170789	0.0190713	0.0273822	0.0145865	0.0136345	0.0182482	0.0487626	0.0496934	0.0536911
050	Hex2HexNAc2	Gal(β1-4)GlcNAc(β1-3)Gal(β1-3)GalNAc	749	2	2	0	0	0	749	Glycan	1	28289177	0.0062094	0.00075506	0.00771023	0.0120581	0.00402087	0.0161121	0.00933569	0	0	0	0	0	0	0	0	0	0	0	0	0	0	0	0	0	0	0	0	0	0	0	0	0	0.00764314	0.00105101	0	0	0
053	HexNAc3deHex1	Fuc(α1-3)[GalNAc(β1-4)]GlcNAc(β1-3)GalNAc	774	0	3	1	0	0	774	Glycan	NR	#N/A	0	0	0	0	0	0	0	0	0	0	0	0	0	0	0	0	0	0	0	0.000559812	0.00126137	0	0	0.000482281	5.08619e-05	0	0	0	0	0	0	0	0	0	0	0	0
054	Hex1HexNAc3	Gal(β1-3)[GalNAc(β1-4)GlcNAc(β1-6)]GalNAc	790	1	3	0	0	0	790	Glycan	1	28289177	0	0.00175729	0.00216057	0.00265371	0.00423026	0.0145608	0.00769956	0.0859591	0.0875584	0.0781003	0.0795105	0.0955393	0.219693	0.0712256	0.180542	0.0139195	0.00883573	0.0169819	0.00921557	0	0.00224828	0	0.00378982	0.00840302	0.00470907	0	0.000331041	0.00309939	0	0	0.00951918	0.00609332	0.00314468	6.17786e-05	0.0114776	0.0113874	0.0154509
056	Hex1HexNAc3	GlcNAc(β1-3)[Gal(β1-4)GlcNAc(β1-6)]GalNAc	790	1	3	0	0	0	790	Glycan	3	26274979	0	0	0	0	0	0	0	0	0	0	0	0	0	0	0	0	0	0	0	0	0	0	0	0.00267365	0.00138281	0	0	0	0	0	0	0	0	0	0	0	0
057	Hex1HexNAc3	Gal(β1-4)GlcNAc(β1-3)[GlcNAc(β1-6)]GalNAc	790	1	3	0	0	0	790	Glycan	NR	#N/A	0.00357992	0	0.00144817	0	0	0	0	0	0	0	0	0	0	0	0	0	0	0	0	0.00211884	0.00214934	0.00187509	0.00329627	0	0	0	0.00150484	0.0025712	0	0.000181221	0.00438677	0.00161117	0	0.00431009	0.00210888	0.00302324	0.00301075
058	Hex1HexNAc3	Gal(β1-4)GalNAc(β1-4)GlcNAc(β1-3)GalNAc	790	1	3	0	0	0	790	Glycan	NR	#N/A	0.00191806	0	0	0	0	0	0	0	0	0	0	0	0	0	0	0	0	0	0	0	0	0	0	0	0	0	0	0	0	0	0	0	0	0	0	0	0
059	Hex1HexNAc2deHex1Sul1	Fuc(α1-2)Gal(β1-3)[6GlcNAc(β1-6 -D "S")]GalNAc	813	1	2	1	0	1	813	Glycan	1	28289177	0	0	0	0	0	0	0	0	0	0	0	0	0	0	0	0	0	0	0.00100728	0	0	0	0	0	0	0	0	0	0	0	0	0	0	0	0	0	0
060	NeuAc1Hex1HexNAc1deHex1	Fuc(α1-2)Gal(β1-3)[Neu5Ac(α2-6)]GalNAc	821	1	1	1	1	0	821	Glycan	1	28289177	0.00175449	0.00233428	0.000377682	0.00335602	0.00342108	0.00289346	0.00365353	0	0	0	0	0	0	0	0	0	0	0.00163096	0.00117408	0.00225329	0.000950063	0	0	0	0	0	0.0010383	0.000152879	6.8125e-05	0.00078632	0.0038852	0.00371334	0.00228966	0.00328508	0	0	0
061	Hex2HexNAc2Sul1	Gal(β1-3 -D "S")[Gal(β1-4)GlcNAc(β1-6)]GalNAc	829	2	2	0	0	1	829	Glycan	1	28289177	0	0	0	0	0	0	0	0.00576678	0.000282227	0.00226079	0.0063439	0.00236976	0.0112705	0.0052006	0.0041728	0	0	0	0	0	0	0	0	0	0	0	0	0	0	0	0	0	0	0	0	0	0
062	HexNAc4	GlcNAc(β1-3)[GalNAc(β1-4)GlcNAc(β1-6)]GalNAc	831	0	4	0	0	0	831	Glycan	NR	#N/A	0	0	0	0	0	0	0	0	0	0	0	0	0	0	0	0	0	0	0	0	0	0	0	0	0	0	0	0	0	0	0	0	0	0	0	0	0
072	NeuAc1Hex1HexNAc2	Gal(β1-4)GlcNAc(β1-3)[Neu5Ac(α2-6)]GalNAc	878	1	2	0	1	0	878	Glycan	NR	#N/A	0	0	0.000174744	0.00216137	0.000469316	0.000900118	0	0	0	0	0	0	0	0	0	0.00279797	0.00238199	0	0	0	0	0	0	0	0.000269515	0	0	0	0	0	0	0	0	0	0	0	0
074	NeuAc1Hex1HexNAc2	Neu5Ac(α2-3)Gal(β1-3)[GlcNAc(β1-6)]GalNAc	878	1	2	0	1	0	878	Glycan	1	28289177	0.00268099	0.000227439	0.000374513	0.000435926	9.75669e-05	0.000116962	0.000273405	0.000115202	0	0.000145342	0	0	0.000446846	0.000297302	0.000347998	0	0	0.000376926	0.000159586	0.000264345	0.00143446	0.00313756	0.00326552	0.00461162	0.00278161	0.00747151	0.00205154	0.00299749	0.00604975	0.000440579	0	0	0.00183223	0	0.0034656	0.000239594	0.00322036
075	Hex1HexNAc2deHex2	Fuc(α1-2)[GalNAc(α1-3)]Gal()[Fuc]GlcNAc	879	1	2	2	0	0	879	Peeling	NR	#N/A	0.00447041	0.0033136	0.000429181	0.00313942	9.47913e-05	0.000905396	0	0	0	0	0	0	0	0	0	0	0	0	0	0.00142014	0.00113957	0	0	0	0	0	0	0	0	0	0.000351766	0.00254694	0.00187017	0.00441621	0.0012079	0.0014477	0
077	Hex2HexNAc2deHex1	Gal(β1-3)[Gal(β1-3)[Fuc(α1-4)]GlcNAc(β1-6)]GalNAc	895	2	2	1	0	0	895	Glycan	1	28289177	0	0.000211937	0.000239884	0.000273304	7.2942e-05	0	0	0	0.000320686	0.000257239	0.000726989	0.00163972	0.00118883	0.000583275	0.000615226	0	0	3.57413e-05	0	0	0	0	0	0.00200299	0.000685682	0.00311668	0	0	0	0	0	0	0	0	0	0	0
078	Hex2HexNAc2deHex1	GalNAc(α1-3)[Fuc(α1-2)]Gal(β1-4)GlcNAc(β1-3)Gal	895	2	2	1	0	0	895	Peeling	NR	#N/A	0.0077946	0.00573538	0.00638483	0.00706177	4.73845e-05	0	0	0	0	0	0	0	0	0	0	0.00178465	0	0	0	0.00142037	0.00135442	0.0127544	0.00159391	0	0	0	0.00211526	0.00291775	0.0342146	0.0222834	0.00120652	0.00378662	0.0079475	0.00803618	0.000370564	0.00229377	0.00273383
079	Hex2HexNAc2deHex1	Gal(β1-3)[Fuc(α1-4)]GlcNAc(β1-3)Gal(β1-3)GalNAc	895	2	2	1	0	0	895	Peeling	NR	#N/A	0	0	0	0	0	0	0	0	0	0	0.000459111	0.000123355	0	0	0	0	0	0	0	4.63628e-05	0.0013072	0	0	0	0	0	0	0	0	0	0	0	0.00606525	0	0	0	0
082	Hex2HexNAc2deHex1	Gal(β1-4)[Fuc(α1-3)]GlcNAc(β1-3)Gal(β1-3)GalNAc	895	2	2	1	0	0	895	Glycan	4	29321476	0	0	0	0	0	0	0	0	0	0	0.00322993	0	0	0	0	0.00793715	0.0148814	0.00797012	0.0105936	0.00824316	0.0118554	0.00386062	0.00747841	0	0	0	0.00156872	0	0	0.00587195	0.00153723	0.00289806	0.00257615	0.00338521	0	0	0
083	Hex2HexNAc2deHex1	Fuc(α1-2)Gal(β1-4)GlcNAc(β1-3)Gal(β1-3)GalNAc	895	2	2	1	0	0	895	Glycan	1	28289177	0	0	0	0.00508129	0.00538148	0.00248678	0.00692871	0	0	0	0	0	0	0	0	0.00439541	0.00573068	0.00389938	0.00478628	0	0	0.00148156	0	0.0120225	0.0103666	0	0	0	0	0	0	0	0.00499016	0	0	0	0
084	Hex2HexNAc2deHex1	Gal(β1-3)[Fuc(α1-2)Gal(β1-4)GlcNAc(β1-6)]GalNAc	895	2	2	1	0	0	895	Glycan	1	28289177	0.0305698	0.0158337	0.017742	0.00204481	0.028908	0.0613487	0.0323713	0.00222563	0.00387596	0.00430839	0	0	0	0.00283789	0.00414017	0.0218919	0.00770629	0.0118446	0.000130013	0.00415431	0.0588448	0.014021	0.00370769	0.0847843	0.0666415	0.0196913	0.0405976	0.044591	0.00511652	0.01729	0.0306577	0.0184792	0.0159524	0.0239754	0.0402572	0.0443552	0.0353389
087	Hex2HexNAc2deHex1	Fuc(α1-2)Gal(β1-3)[Gal(β1-4)GlcNAc(β1-6)]GalNAc	895	2	2	1	0	0	895	Glycan	1	28289177	0.0533711	0.0360203	0.0524553	0.0592949	0.0700912	0.105996	0.0787836	0.0151674	0.00230989	0.00491226	0	0	0	0	0.00222052	0.0378546	0.0310091	0.0398649	0.0331643	0.0557286	0.00564615	0.0363946	0.0529047	0.102247	0.0697704	0.0359379	0.0934223	0.11687	0.0299142	0.0565626	0.0712072	0.047195	0.0457105	0.0547898	0.0901709	0.0913575	0.00845741
092	Hex1HexNAc3deHex1	Fuc(α1-2)[GalNAc(α1-3)]Gal(β1-4)GlcNAc(β1-3)GalNAc	936	1	3	1	0	0	936	Glycan	1	28289177	0.00937489	0.00797887	0.00840582	0.000860627	0.00143761	0.0012062	0.00138939	0	0	0	0	0	0	0	0	0	0	0	0	0.00709298	0.00867943	0.00184436	0.00446716	0	0	0	0.00093105	0.00170171	0	0.00110078	0.00393625	0.00333995	0.00150479	0.00338952	0.00518988	0.00546065	0.00563118
093	Hex1HexNAc3deHex1	Fuc(α1-2)[GalNAc(α1-3)]Gal(β1-3)[GlcNAc(β1-6)]GalNAc	936	1	3	1	0	0	936	Glycan	1	28289177	0.0198181	0.0176953	0.0186018	0.0170346	0.00171892	0.00232985	0.00290174	0	0	0	0	0	0	0	0	0	0	0	0	0.0060022	0.00413862	0.00315002	0.00257083	0	0	0	0.00186937	0.00125399	0	0	0.0205244	0.0188626	0.00957747	0.0167078	0.00522973	0.000600647	0.0033949
094	Hex1HexNAc3deHex1	GlcNAc(β1-3)[Fuc(α1-2)Gal(β1-4)GlcNAc(β1-6)]GalNAc	936	1	3	1	0	0	936	Glycan	1	28289177	0.000333595	0.00269726	0	0	0.00118119	0.00187578	0	0	0	0	0	0	0	0	0	0.00240821	0.00213767	0.00469525	0.00208569	0.00769518	0.0111845	0.00381428	0.00761125	0.00828387	0.000979177	0.00320123	0.00314412	0.00349549	0	0.00442211	0.00324537	0.00499499	0.00319735	0.00240866	0.00188466	0.00304659	0.00208435
095	Hex1HexNAc3deHex1	Fuc(α1-2)Gal(β1-3)[GalNAc(β1-4)GlcNAc(β1-6)]GalNAc	936	1	3	1	0	0	936	Glycan	1	28289177	0.0244836	0.0235045	0.024986	0.0273798	0.079434	0.0606017	0.0714217	0	0	0.00430204	0	0	0	0	0	0.0633296	0.085195	0.0611581	0.0643509	0.00997926	0.00184584	0.00427868	0.01359	0.0598478	0.0583364	0.00263628	0.00136884	0.0129704	0	0	0.00034897	0.0296273	0.0214725	0.0284482	0.029836	0.0334143	0.0265913
100	Hex2HexNAc3	Gal(β1-3)[GlcNAc(α1-4)Gal(β1-4)GlcNAc(β1-6)]GalNAc	952	2	3	0	0	0	952	Glycan	1	28289177	0	0	0	0.000310935	0	3.99677e-05	0	0.000356573	0.00068448	0.00077614	0.000958805	0.000857664	0.00104395	0.000445679	0.00167632	0	0	0.000503759	0	0.00286352	0.00227843	0	0.00313001	0.00240857	0.00119321	0	0.00346534	0.00427294	0	0	0.0211471	0.00497188	0.00224071	0.00929163	0.00493426	0.012436	0.00384217
104	NeuAc2Hex1HexNAc1	Neu5Ac(α2-3)Gal(β1-3)[Neu5Ac(α2-6)]GalNAc	966	1	1	0	2	0	966	Glycan	1	28289177	0.000496688	9.41709e-06	0.00661349	0.0010001	0	0.000215229	0.000222723	0	0	0	0	0.000191959	0	0.000359796	0	0	0	0	0	0	0	0.0165639	0.00509616	0	0	0.0282423	0	0	0.0252076	0.00459584	0	0	0.00507199	0	0	0	0.0111151
110	Hex1HexNAc4	GlcNAc(α1-4)Gal(β1-3)[GalNAc(β1-4)GlcNAc(β1-6)]GalNAc	993	1	4	0	0	0	993	Glycan	1	28289177	0.00472166	0	0	0.00133587	0	0.00156845	0	0	0	0	0	0	0	0	0	0	0	0	0	0	0	0	0	0.000603085	0	0	0	0	0	6.35559e-05	0.00904025	0.00325618	0	0.00414657	0	0	0
111	Hex1HexNAc4	Gal(β1-4)GlcNAc(β1-3)[GalNAc(β1-4)GlcNAc(β1-6)]GalNAc	993	1	4	0	0	0	993	Glycan	NR	#N/A	0	0	0	0	0	0	0	0	0	0	0	0.00167708	0	0	0	0	0	0	0	0	0	0	0	0.000865918	0.000845436	0	0	0	0	0	0	0	0	0	0	0	0
116	NeuAc1Hex1HexNAc2deHex1	Fuc(α1-2)Gal(β1-4)GlcNAc(β1-3)[Neu5Ac(α2-6)]GalNAc	1024	1	2	1	1	0	1024	Glycan	NR	#N/A	0	0	0.00194254	0	0.00254447	0.00024593	0.000361712	0	0	0	0	0	0	0	0	0	0	0	0	0	0.000939859	0	0	0.0016905	0.00138154	0	0	0	0	0	0	0	0	0	0	0	0
118	NeuAc1Hex2HexNAc2	Neu5Ac(α2-3)Gal(β1-3)[Gal(β1-4)GlcNAc(β1-6)]GalNAc	1040	2	2	0	1	0	1040	Glycan	2	25722186	0.0102373	0.00638103	0.0132959	0.0157629	0	0.00361981	0	0.0578495	0.0430498	0.00382322	0.0250036	0.0281614	0.148516	0.118062	0.21354	0	0	0.00623116	0	0	0	0	0	0	0	0	0	0	0	0	0	0	0.00894606	0.00381715	0.00949316	0.0079656	0.0140225
120	Hex2HexNAc2deHex2	Fuc(α1-2)Gal(β1-4)[Fuc(α1-3)]GlcNAc(β1-3)Gal(β1-3)GalNAc	1041	2	2	2	0	0	1041	Glycan	NR	#N/A	0.00154575	0.00154943	0.000223881	0	0.000958105	0	0	0	0	0	0	0	0	0	0	0	0	0	0	0.000378419	0.00255281	0.0026155	0.00231917	0.00078153	9.88477e-05	0.00134061	0.00153217	0.00166876	0.00324138	0.00203242	0	0.000722401	0	0.00110996	0.000796397	0.000731282	0
122	Hex2HexNAc2deHex2	Gal[Fuc]GlcNAc[Fuc(α1-2)]Gal(β1-3)GalNAc	1041	2	2	2	0	0	1041	Glycan	NR	#N/A	0	0	0	0	0	0	0	0	0	0	0	0	0	0	0	0	0	0	0	0	0	0	0	0	0	0	0	0	0	0	0	0	0	0	0	0	0
123	Hex2HexNAc2deHex2	Gal[Fuc]GlcNAc[Fuc(α1-2)]Gal(β1-3)GalNAc	1041	2	2	2	0	0	1041	Glycan	NR	#N/A	0	0	0	0	0.000145973	0	0	0	0	0	0	0	0	0	0	0	0	0	0	0	0	0	0	0.000594058	5.02631e-06	0	0	0	0	0	0	0	0	0	0	0	0
124	Hex2HexNAc2deHex2	Fuc(α1-2)Gal(β1-4)GlcNAc(β1-3)[Fuc(α1-2)]Gal(β1-3)GalNAc	1041	2	2	2	0	0	1041	Glycan	1	28289177	0	0	0.00380394	0.00488516	0.0129847	0.00442332	0.0173539	0	0	0	0	0	0	0	0	0.00308366	0.0057131	0	0.00357926	0.00541961	0.0072675	0.00223749	0.00621204	0	0	0	0.00462494	0.000595054	0	0.00331151	0	0	0	0	0	0	0
126	Hex2HexNAc2deHex2	Gal(β1-3)[Fuc(α1-2)Gal[Fuc]GlcNAc(β1-6)]GalNAc	1041	2	2	2	0	0	1041	Glycan	NR	#N/A	0	0	0	0	0	0	0	0	0	0	0	0	0	0	0	0	0	0	0	0.00149512	0	0.000904594	0.000879991	0	0	0.00156808	0	0	0	0	0	0	0	0	0	0	0
130	Hex2HexNAc2deHex2	Fuc(α1-2)Gal(β1-3)[Gal[Fuc]GlcNAc(β1-6)]GalNAc	1041	2	2	2	0	0	1041	Glycan	1	28289177	0	0	0	0	0	0	0	0	0	0	0	0	0	0	0	0	0	0	0	0	0	0	0	0	0	0	0	0	0	0	0	0	0	0	0	0	0.00657211
132	Hex2HexNAc2deHex2	Fuc(α1-2)Gal(β1-3)[Fuc(α1-2)Gal(β1-4)GlcNAc(β1-6)]GalNAc	1041	2	2	2	0	0	1041	Glycan	1	28289177	0.0111143	0.136757	0.0173734	0.176578	0.390021	0.322544	0.429035	0.00257014	0.00458926	0.0258916	0	0.00121579	0.00476054	0	0	0.138817	0.110522	0.0731053	0.1313	0.0163207	0.212046	0.0749551	0.141528	0.0489293	0.322524	0.0202924	0.21962	0.0206867	0.0448151	0.119688	0.0146839	0.143877	0.140334	0.117085	0.107343	0.120319	0.116852
140	NeuAc1Hex1HexNAc3	Neu5Ac(α2-3)Gal(β1-3)[GalNAc(β1-4)GlcNAc(β1-6)]GalNAc	1081	1	3	0	1	0	1081	Glycan	1	28289177	0.00224662	0.00163439	0.00236308	0.00247707	0.00154684	0.0012421	0.00225274	0	0	0	0	0	0.00752075	0.00409782	0.00791015	0.00114509	0	0	0	0	0	0	0	0.00199118	0.00182259	0	0	0	0	0	0	0	0	0	0	0	0
142	Hex2HexNAc3deHex1	Gal(β1-3)[Fuc(α1-2)[GalNAc(α1-3)]Gal(β1-4)GlcNAc(β1-6)]GalNAc	1098	2	3	1	0	0	1098	Glycan	1	28289177	0.0471626	0.0251793	0.0205917	0.0173216	0.00344972	0.000961279	0.00798707	0	0	0	0	0	0	0.000206577	0.00314274	0	0	0	0	0.0163515	0.0147266	0.0078021	0.0116023	0	0	0	0	0	0	0	0.0560629	0.0390446	0.0300856	0.0460421	0.0466908	0.0525099	0.0556356
143	Hex2HexNAc3deHex1	GlcNAc(β1-3)[Fuc[Gal]GlcNAc(β1-6)]Gal(β1-3)GalNAc	1098	2	3	1	0	0	1098	Glycan	NR	#N/A	0	0	0	0	0	0	0	0	0	0	0	0	0	0	0	0	0	0	0	0	0	0	0	0.0018371	0.000536799	0.00754473	0.00196036	0.00339619	0.000835153	0.00773034	0	0	0	0	0	0	0
145	Hex2HexNAc3deHex1	Fuc(α1-2)[GalNAc(α1-3)]Gal(β1-3)[Gal(β1-4)GlcNAc(β1-6)]GalNAc	1098	2	3	1	0	0	1098	Glycan	1	28289177	0.0213406	0.0128158	0.0152215	0.0161481	0.0023742	0.00338766	0.0024743	0	0	0	0	0	0	0	0	0.00254305	0	0	0	0	0	0	0	0	0	0	0.00263143	0	0	0	0.0302131	0.0206288	0.00153091	0.0228501	0.0270534	0.0324731	0.00260025
148	Hex2HexNAc3deHex1	Gal(β1-4)GlcNAc(β1-3)[Fuc(α1-2)Gal(β1-4)GlcNAc(β1-6)]GalNAc	1098	2	3	1	0	0	1098	Glycan	NR	#N/A	0	0	0	0	0.00373119	0.00258646	0.00189136	0	0	0	0	0	0	0	0	0	0	0	0	0	0	0	0	0	0	0	0	0	0	0	0	0	0	0	0	0	0
150	Hex2HexNAc3deHex1	Fuc(α1-2)Gal(β1-4)GlcNAc(β1-3)[Gal(β1-4)GlcNAc(β1-6)]GalNAc	1098	2	3	1	0	0	1098	Glycan	NR	#N/A	0	0	0	0	0	0	0	0	0	0	0	0	0	0	0	0	0	0	0.000666507	0	0.00331734	0	0.00191077	0.00430511	0.00296476	0	0.00254286	0.00102671	0	0	0	0	0	0	0.00178163	0	0.00698642
151	Hex2HexNAc3deHex1	Fuc(α1-2)Gal(β1-3)[GlcNAc(α1-4)Gal(β1-4)GlcNAc(β1-6)]GalNAc	1098	2	3	1	0	0	1098	Glycan	1	28289177	0.00289908	0.00630332	0.0116085	0.0159828	0.00664589	0.0135493	0.0065751	0	0	0	0	0	0	0	0	0	0	0	0	0.0457931	0.00620612	0.0805986	0.0337722	0.0127861	0	0.0496918	0	0.021315	0.0712221	0.00395956	0.00412221	0.019271	0.00846743	0.0178886	0.00915234	0.00017329	0.012592
152	Hex3HexNAc3	Gal(β1-4)GlcNAc(β1-3)Gal(β1-3)[Gal(β1-4)GlcNAc(β1-6)]GalNAc	1114	3	3	0	0	0	1114	Glycan	1	28289177	0	0	0.00160385	0	0	0.00194274	0.00148701	0.00380819	0.049622	0.0371522	0.0569314	0.0618169	0.075649	0.0511951	0.0870364	0	0	0	0	0	0	0.00257496	0.00111267	0.00283406	0.00173023	0	0.00204147	0.000565539	0.0023214	0	0.0019929	0	0.00214837	0.00184326	0.00417761	0.00455255	0.00449465
153	Hex3HexNAc3	Gal(β1-3)[Gal(β1-4)GlcNAc(β1-3)Gal(β1-4)GlcNAc(β1-6)]GalNAc	1114	3	3	0	0	0	1114	Glycan	1	28289177	0	0	0	0.00224919	0	0.000307977	0	0.082388	0.085765	0.0783321	0.0581153	0.0619797	0.107747	0.0619489	0.00128596	0	0	0	0	0	0	0	0	0	0	0	0.00125435	0	0	0	0	0	0	0	0	0	0
156	Hex2HexNAc2deHex2Sul1	Fuc(α1-2)Gal(β1-3)[Fuc(α1-2)Gal(β1-4)GlcNAc(β1-6 -D "6S")]GalNAc	1121	2	2	2	0	1	1121	Glycan	1	28289177	0	0	0	0	0	0	0.0011297	0	0	0	0	0	0	0	0	0	0	0	0	0	0	0	0	0	0	0	0	0	0	0	0	0	0	0	0	0	0
157	Hex1HexNAc4deHex1	GlcNAc(β1-3)[GalNAc(α1-3)[Fuc(α1-2)]Gal(β1-3)GlcNAc(β1-6)]GalNAc	1139	1	4	1	0	0	1139	Glycan	NR	#N/A	0	0	0	0	0	0	0	0	0	0	0	0	0	0	0	0	0	0	0	0.000752635	0.00117137	0	0	0	0	0	0	0	0	0	0	0	0	0	0.00190018	0.00138478	0.00168787
158	Hex1HexNAc4deHex1	Fuc(α1-2)[GalNAc(α1-3)]Gal(β1-3)[GalNAc(β1-4)GlcNAc(β1-6)]GalNAc	1139	1	4	1	0	0	1139	Glycan	1	28289177	0.0224725	0.0181207	0.016244	0.0152988	6.60364e-05	0.00549781	0.00670075	0	0	0	0	0	0	0	0	0	0	0	0	0	0	0	0	0	0	0	0	0	0	0	0.0296863	0.0329434	0.0200694	0.0299425	0.0110639	0.00142688	0.00669622
159	Hex1HexNAc4deHex1	Gal(β1-4)[Fuc(α1-3)]GlcNAc(β1-3)[GalNAc(β1-4)GlcNAc(β1-6)]GalNAc	1139	1	4	1	0	0	1139	Glycan	NR	#N/A	0	0	0	0	0	0	0	0	0	0	0	0	0	0	0	0	0	0	0	0.00355555	0.00651745	0	0	0.00119746	0.00132305	0	0	0	0	0	0	0	0	0	0	0	0
161	Hex1HexNAc4deHex1	Fuc(α1-2)Gal(β1-4)GlcNAc(β1-3)[GalNAc(β1-4)GlcNAc(β1-6)]GalNAc	1139	1	4	1	0	0	1139	Glycan	NR	#N/A	0	0	0	0	0	0	0	0	0	0	0	0	0	0	0	0.000841734	0.000981949	0	0	0	0.00132523	0	0	0.00272187	0.00319974	0	0	0	0	0	0	0	0	0	0	0.000156237	0
163	Hex2HexNAc4	GlcNAc(α1-4)Gal(β1-3)[GlcNAc(α1-4)Gal(β1-4)GlcNAc(β1-6)]GalNAc	1155	2	4	0	0	0	1155	Glycan	1	28289177	0	0	0	0	1.22791e-05	0.00130721	0.00109378	0.0107677	0.0121788	0.00976699	0.0125682	0.0110009	0.0223944	0.00932171	0.00249172	0	0	0	0	0.0117719	0	0.0193686	0.00095199	0.00900919	0.00319864	0.00203981	0	0.000451129	0.00163136	0.00945696	0	0	0	0	0.0100036	0.00995977	0.0166744
170	NeuAc1Hex2HexNAc2deHex1	Gal(β1-3)[Neu5Ac(α2-3)Gal(β1-3)[Fuc(α1-4)]GlcNAc(β1-6)]GalNAc	1186	2	2	1	1	0	1186	Glycan	1	28289177	0	0	0	0	0	0	0	0	0	0	0	0	0	0	0	0	0	0	0	0	0	0.00372096	0.00253061	0.00633993	0.000275077	0.0248588	0	0	0.0111554	0.0044282	0	0	0	0	0.00420908	0	0.00656491
171	NeuAc1Hex2HexNAc2deHex1	Neu5Ac(α2-3)Gal(β1-3)[Fuc(α1-2)Gal(β1-4)GlcNAc(β1-6)]GalNAc	1186	2	2	1	1	0	1186	Glycan	1	28289177	0.0114922	0.00179581	0.00284913	0.003104	0.000199619	0.00172917	0.000331413	0	0	0.000192788	0	0	0	0.000360801	0.000233244	0.00075561	0.00742587	0.00130243	0.000476045	0.000905204	0.010727	0.00416182	0.00750692	0.0394619	0.0308554	0.0150398	0.00590871	0.00667583	0.00236336	0.0043447	0.0036358	0.00365484	0.0100637	0.00434664	0.00652338	0.00560669	0.00788251
172	NeuAc1Hex2HexNAc2deHex1	Fuc(α1-2)Gal(β1-3)[Neu5Ac(α2-3)Gal(β1-4)GlcNAc(β1-6)]GalNAc	1186	2	2	1	1	0	1186	Glycan	1	28289177	0	0	0	0	0	0	0	0	0	0	0	0	0	0	0	0.00604261	0.00496686	0.00848083	0.00499058	0	0.00662425	0	0	0.021746	0.0149036	0.0216921	0.0197127	0.0250501	0	0	0	0	0	0	0	0	0
175	Hex2HexNAc2deHex3	Fuc(α1-2)Gal(β1-3)[Fuc(α1-2)Gal[Fuc]GlcNAc(β1-6)]GalNAc	1187	2	2	3	0	0	1187	Glycan	4	29321476	0	0	0	0.0365269	0	0	0	0	0	0	0	0	0	0	0	0	0	0	0	0	0	0	0	0	0	0	0	0	0	0	0	0	0	0	0	0	0
182	Hex3HexNAc2deHex3	Gal(α1-3)[Fuc(α1-2)]Gal(β1-3)[Gal[Fuc]GlcNAc(β1-6)]GalNAc	1203	3	2	3	0	0	1203	Glycan	1	28289177	0	0	0	0	0	0	0	0	0	0	0	0	0	0	0	0	0	3.41957e-05	0	0.000730479	0	0.00229333	0.00151876	0.000487496	0.000210452	0.00963495	0.000689694	0.00222604	0.00108618	0.00812122	0	0	0	0	0.00065624	0	0.00238336
185	Hex3HexNAc2deHex3	Fuc(α1-2)Gal(β1-4)GlcNAc(β1-3)[Fuc[Gal]GlcNAc(β1-6)]Gal	1203	3	2	3	0	0	1203	Peeling	NR	#N/A	0	0	0	0	0.0015988	0.00105181	0.00137154	0	0	0	0	0	0	0	0	0	0	0	0	0.00244458	0.00465694	0	0.00177654	0	0.00218388	0.00313537	0.00250484	0.0025788	0	0	0	0	0	0	0	0	0
191	NeuAc1Hex2HexNAc3	Neu5Ac(α2-3)Gal(β1-3)[GlcNAc(α1-4)Gal(β1-4)GlcNAc(β1-6)]GalNAc	1243	2	3	0	1	0	1243	Glycan	1	28289177	0	0.00321774	0.00369562	0.00448035	0	0	0	0	0	0	0	0	0	0.00325223	0	0.00146847	0	0.00395637	0	0	0	0.015676	0.0115862	0.0153697	0.00697238	0.00604622	0	0.0047027	0.0210082	0.0134508	0	0	0.00565961	0	0.0173863	0	0.0376651
193	Hex2HexNAc3deHex2	GalNAc(α1-3)[Fuc(α1-2)]Gal(β1-4)GlcNAc[Fuc(α1-2)]Gal(β1-3)GalNAc	1244	2	3	2	0	0	1244	Glycan	1	28289177	0.00447872	0.00541155	0.00535924	0.00582187	0.00147913	0.000498548	0.000879048	0	0	0	0	0	0	0	0	0	0	0	0	0.000119976	0.00321439	0	0	0	0	0	0	0	0	0	0	0	0.000325818	0.00108183	0	0	0
197	Hex2HexNAc3deHex2	GlcNAc(α1-4)Gal(β1-3)[Fuc(α1-2)Gal[Fuc]GlcNAc(β1-6)]GalNAc	1244	2	3	2	0	0	1244	Glycan	1	28289177	0	0	0	0	0	0	0	0	0	0	0	0	0	0	0	0	0	0	0	0.00102735	0	0	0	0	0	0	0	0	0	0	0	0	0	0	0	0	0
199	Hex2HexNAc3deHex2	GalNAc(α1-3)[Fuc(α1-2)]Gal(β1-3)[Fuc(α1-2)Gal(β1-4)GlcNAc(β1-6)]GalNAc	1244	2	3	2	0	0	1244	Glycan	1	28289177	0.0102804	0.0107901	0.0116373	0.0148504	0.0192681	0.0139029	0.00154953	0	0	0.000594462	0	0	0	0	0	0.00142202	0	0	0.00155305	0.0372355	0.0423964	0.0158355	0.0278282	0.00706365	0.00625343	0	0.00667882	0.000555892	0	0.00348277	0.000149351	0.00134451	0.0106815	0.00104399	0.0104293	0.00120701	0.00995218
200	Hex2HexNAc3deHex2	Fuc(α1-2)Gal(β1-3)[GalNAc(α1-3)[Fuc(α1-2)]Gal(β1-4)GlcNAc(β1-6)]GalNAc	1244	2	3	2	0	0	1244	Glycan	1	28289177	0.146122	0.160201	0.180676	0.0179583	0.0856053	0.0651925	0.0818662	0.00184852	0.00154773	0.00538752	0	0	0	0	0	0	0	0	0	0.0541046	0.0567372	0.0240536	0.0279246	0	0	0	0.013902	0.0175112	0	0	0.159552	0.163604	0.131924	0.142179	0.0883092	0.100141	0.0883796
203	Hex3HexNAc3deHex1	Gal[Fuc]GlcNAc(β1-3)Gal(β1-3)[Gal(β1-4)GlcNAc(β1-6)]GalNAc	1260	3	3	1	0	0	1260	Glycan	1	28289177	0	0	0	0	0	0.00128783	0	0	0	0	0.00570046	0.00336522	0	0	0	0.0018881	0.00312082	0.00286423	0	0.00403564	0	0.00761347	0.00477366	0.00308648	0.000852921	0.0157789	0.00242133	0.00660266	0.0159996	0.00980229	0	0	0	0	0.00267017	0.00329046	2.22388e-05
209	Hex3HexNAc3deHex1	Fuc(α1-2)Gal(β1-4)GlcNAc(β1-3)Gal(β1-4)GlcNAc(β1-3)Gal(β1-3)GalNAc	1260	3	3	1	0	0	1260	Glycan	1	28289177	0	0.00511507	0	0.00278626	0.00214683	0.00355777	0.00257517	0	0	0	0	0	0	0	0	0	0	0	0	0	0	0	0	0	0	0	0	0	0	0	0	0	0.00184784	0	0	0	0
210	Hex3HexNAc3deHex1	Fuc(α1-2)Gal(β1-3)[Gal(β1-4)GlcNAc(β1-3)Gal(β1-4)GlcNAc(β1-6)]GalNAc	1260	3	3	1	0	0	1260	Glycan	4	29321476	0	0.00776392	0	0.00202794	0.00325856	0.000442223	0.00258371	0	0	0	0	0	0	0	0	0	0	0	0	0	0	0	0	0	0.000280094	0	0.0025266	0.000363038	0	0	0	0	0	0	0	0	0
218	Hex2HexNAc4deHex1	GlcNAc(α1-4)Gal(β1-3)[GalNAc(α1-3)[Fuc(α1-2)]Gal(β1-4)GlcNAc(β1-6)]GalNAc	1301	2	4	1	0	0	1301	Glycan	1	28289177	0.0213174	0.00107709	0.00500185	0.00709428	0.000183676	0.00103598	0	0	0	0	0	0	0	0	0	0	0	0	0	0	0	0	0	0	0	0	0	0	0	0	0.0205888	0.0107859	0.00391315	0.0190924	0	0.00430441	0
221	Hex2HexNAc4deHex1	GalNAc(α1-3)[Fuc(α1-2)]Gal(β1-3)[GlcNAc(α1-4)Gal(β1-4)GlcNAc(β1-6)]GalNAc	1301	2	4	1	0	0	1301	Glycan	1	28289177	0.0243802	0.00472161	0.000669012	0.0113536	0.00214514	0.00183984	0	0	0	0	0	0	0	0	0	0	0	0	0	0	0	0	0	0	0	0	0	0	0	0	0	0	0	0	0	0	0
222	Hex3HexNAc4	GlcNAc(α1-4)Gal(β1-4)GlcNAc(β1-3)[GlcNAc(α1-4)Gal(β1-4)GlcNAc(β1-6)]Gal	1317	3	4	0	0	0	1317	Peeling	NR	#N/A	0	0	0	0	0	0	0	0	0	0	0	0	0	0	0	0	0	0	0	0.00545212	0	0.00102989	0.00417201	0	0.000190836	0.00955679	0	0.0048326	0.000127318	0.00554897	0	0	0	0	0.00200115	0	0.00291922
243	NeuAc1Hex2HexNAc3deHex1	Neu5Ac(α2-3)Gal(β1-3)[GalNAc(α1-3)[Fuc(α1-2)]Gal(β1-4)GlcNAc(β1-6)]GalNAc	1389	2	3	1	1	0	1389	Glycan	1	28289177	0.0234552	0.0278681	0.040192	0.00419007	0.00272363	0.00288384	0.00660159	0	0	0	0	0	0	0	0	0	0	0	0	0	0	0	0	0	0	0	0	0	0	0	0.000468349	0.00368369	0.00817332	0.00512235	0.00741979	0.00723051	0.00603361
247	Hex3HexNAc3deHex2	Gal[Fuc]GlcNAc(β1-3)Gal(β1-3)[Fuc[Gal]GlcNAc(β1-6)]GalNAc	1406	3	3	2	0	0	1406	Glycan	1	28289177	0	0	0	0	0	0	0	0	0	0	0	0	0	0	0	0	0	0	0	0	0	0	0	0	0	0	0	0	0	0	0	0	0	0	0.00133909	0	0
251	Hex3HexNAc3deHex2	Gal(α1-3)[Fuc(α1-2)]Gal(β1-3)[GalNAc(α1-3)[Fuc(α1-2)]Gal()GlcNAc(β1-6)]GalNAc	1406	3	3	2	0	0	1406	Glycan	1	28289177	0.0127174	0.00811796	0.000935693	0	0	0	0	0	0	0	0	0	0	0	0	0.00296335	0.000679904	0.00692618	0	0	0	0	0	0	0	0	0.00660122	0.0154116	0	0.00928289	0.0129787	0.0118598	0.00778722	0.00968135	0.00190878	0	0
254	Hex3HexNAc3deHex2	Gal[Fuc]GlcNAc(β1-3)[Fuc(α1-2)Gal(β1-4)GlcNAc(β1-6)]Gal(β1-3)GalNAc	1406	3	3	2	0	0	1406	Glycan	NR	#N/A	0	0	0.00246511	0.00223198	0.00356026	0.00442158	0.00441281	0	0	0	0	0	0	0	0	0	0	0.00218949	0	0	0	0	0	0	0	0	0	0	0	0	0.00173782	0.00264474	0	0	0	0	0
257	Hex3HexNAc3deHex2	Fuc(α1-2)Gal(β1-4)GlcNAc(β1-3)[Fuc(α1-2)Gal(β1-4)GlcNAc(β1-6)]Gal(β1-3)GalNAc	1406	3	3	2	0	0	1406	Glycan	NR	#N/A	0.00496189	0.000523813	0.000762935	0	0.010617	0.00732049	0.00920106	0	0	0	0	0	0	0	0	0.0112282	0.00998912	0.0161606	0	0	0	0	0	0.00839808	0.0122441	0.00609057	0.0112205	0.0204501	0	0.00430801	0	0	0	0	0.00207548	0.00122058	0.00107803
265	Hex2HexNAc4deHex2	GalNAc(α1-3)[Fuc(α1-2)]Gal(β1-3)[GalNAc(α1-3)[Fuc(α1-2)]Gal(β1-4)GlcNAc(β1-6)]GalNAc	1447	2	4	2	0	0	1447	Glycan	1	28289177	0.0979527	0.107259	0.10526	0.0921072	0.00879692	0.00623379	0.0107133	0	0	0	0	0	0	0	0	0	0	0	0	0.00112675	0.0119621	0.00467337	0.00629187	0	0	0	0	0	0	0	0.104268	0.101139	0.0947494	0.106351	0.028856	0.0352147	0.0301693
266	Hex2HexNAc4deHex2	Fuc(α1-2)Gal(β1-4)GlcNAc(β1-3)[Fuc(α1-2)]Gal(β1-3)[GalNAc(β1-4)GlcNAc(β1-6)]GalNAc	1447	2	4	2	0	0	1447	Glycan	1	28289177	0	0	0	0	0.000307444	0.0021726	0.00309614	0	0	0	0	0	0	0	0	0	0	0	0	0.00287211	0.000540208	0	0	0.0024324	0.00280273	0	0	0	0	0	0	0	0	0	0.00125903	0.00181851	0.00271474
269	Hex3HexNAc4deHex1	Gal(β1-3)[GalNAc(α1-3)[Fuc(α1-2)]Gal(β1-4)GlcNAc(β1-3)Gal(β1-4)GlcNAc(β1-6)]GalNAc	1463	3	4	1	0	0	1463	Glycan	NR	#N/A	0.000888724	0.00809743	0.00757893	0.00730843	0	0	0	0	0	0	0	0	0	0	0	0.00137032	0.00188292	0	0	0	0	0	0	0.00130775	0	0.0089523	0	0	0	0	0	0	0	0	0	0	0
270	Hex3HexNAc4deHex1	Gal[Fuc]GlcNAc(β1-3)Gal(β1-3)[GlcNAc(α1-4)Gal(β1-4)GlcNAc(β1-6)]GalNAc	1463	3	4	1	0	0	1463	Glycan	1	28289177	0	0	0	0	0	0	0	0	0	0	0	0	0	0	0	0	0	0.00252498	0.00146379	0	0	0	0	0	0	0	0	0	0.0114801	0.00936273	0	0	0	0	0	0	0
271	Hex3HexNAc4deHex1	GlcNAc(α1-4)Gal(β1-3)[Gal[Fuc]GlcNAc(β1-3)Gal(β1-4)GlcNAc(β1-6)]GalNAc	1463	3	4	1	0	0	1463	Glycan	NR	#N/A	0	0	0	0	0	0	0	0	0	0	0	0	0	0	0	0	0	0	0	0.00727493	0	0.0109697	0.00702386	0.00434696	0	0.0179155	0	0.00335639	0.0213675	0.0113744	0.00403462	0.00391435	0.0078449	0.00679623	0.00768154	0.0102942	9.10835e-05
275	Hex4HexNAc4	Gal(β1-4)GlcNAc(β1-3)[Gal(β1-4)GlcNAc(β1-6)]Gal(β1-3)[Gal(β1-4)GlcNAc(β1-6)]GalNAc	1479	4	4	0	0	0	1479	Glycan	1	28289177	0	0	0	0	0	0	0	0.00184051	0.00588274	0.0039519	0.0137846	0.000147304	0.00501931	0.00642827	0.00714936	0	0	0	0	0	0	0	0	0	0	0	0	0.00275923	0	0	0	0	0	0	0	0	0
281	Hex2HexNAc5deHex1	Fuc(α1-2)[GalNAc(α1-3)]Gal(β1-4)GlcNAc(β1-3)Gal(β1-3)[GalNAc(β1-4)GlcNAc(β1-6)]GalNAc	1504	2	5	1	0	0	1504	Glycan	NR	#N/A	0.00344615	0.00249426	0.00241087	0.00259334	0.000742276	0	0	0	0	0	0	0	0	0	0	0	0	0	0	0	0	0	0	0	0	0	0	0	0	0	0.00521603	0.00732915	0.00325444	0.00908648	0.0034381	0.00507746	0.0020958
286	Hex3HexNAc5	GlcNAc(α1-4)Gal(β1-4)GlcNAc(β1-3)[GlcNAc(α1-4)Gal(β1-4)GlcNAc(β1-6)]Gal(β1-3)GalNAc	1520	3	5	0	0	0	1520	Glycan	NR	#N/A	0	0	0	0	0	0	0	0	0	0.0011548	0.017065	0.0112528	0.00378147	0.00123937	0.00515279	0	0	0	0	0.00944326	0	0.0205664	0.0114776	0.0045608	0	0.0196776	0	0.00295006	0.0206749	0.0122408	0	0	0	0	0.0087787	0.00485592	0.0139999
288	Hex3HexNAc5	Gal(β1-4)GlcNAc(β1-3)[Gal(β1-4)GlcNAc(β1-6)]Galb1-3[GalNAc(β1-4)GlcNAc(β1-6)]GalNAc	1520	3	5	0	0	0	1520	Glycan	NR	#N/A	0	0	0	0	0	0	0	0.00207985	0.00332232	0.00181422	0.00111225	0.00431603	0.0036811	0.000136865	0.00474475	0	0	0	0	0	0	0	0	0	0	0	0	0	0	0	0	0	0	0	0	0	0
302	Hex3HexNAc3deHex3	Fuc(α1-2)Gal[Fuc]GlcNAc(β1-3)Gal(β1-3)[Fuc[Gal]GlcNAc(β1-6)]GalNAc	1552	3	3	3	0	0	1552	Glycan	NR	#N/A	0.00752771	0.00333243	9.47829e-05	0	0	0	0.00137534	0	0	0	0	0	0	0	0	0	0	0	0	0.00374872	0	0.00378461	0.00249319	0	0.00155347	0.00535861	0.00286663	0.00361654	0	0	0	0	0	0.00602142	0	0	0
305	Hex3HexNAc3deHex3	Fuc(α1-2)Gal(β1-4)GlcNAc(β1-3)[Fuc(α1-2)]Gal(β1-3)[Fuc(α1-2)Gal(β1-4)GlcNAc(β1-6)]GalNAc	1552	3	3	3	0	0	1552	Glycan	1	28289177	0	0	0	3.05933e-05	0.000744852	0	0.0149887	0	0	0	0	0	0	0	0	0	0	0	0	0.01191	0.00258863	0	0.0166836	0.0109793	0.015935	0	0.019725	0.0237345	0	0.00902096	0	0	0	0	0	0	0
306	Hex3HexNAc3deHex3	Fuc(α1-2)Gal(β1-3)[Fuc(α1-2)Gal(β1-4)GlcNAc(β1-3)[Fuc(α1-2)]Gal(β1-4)GlcNAc(β1-6)]GalNAc	1552	3	3	3	0	0	1552	Glycan	1	28289177	0	0	0.00254808	0.00280656	0.0159942	0.000664744	0.0164855	0	0	0	0	0	0	0	0	0	0	0	0	0.000707577	0.000530986	0	0	0.00964799	0.00132093	0.000261661	0	0.00276089	0	0.00165146	0	0	0.00276172	0.000884721	0	0	0
328	Hex3HexNAc4deHex2	Gal[Fuc]GlcNAc(β1-3)[Gal[Fuc]GlcNAc(β1-6)]Gal(β1-3)[GlcNAc(β1-6)]GalNAc	1609	3	4	2	0	0	1609	Glycan	1	28289177	0	0	0	0	0	0.00194738	0.00145202	0	0	0	0	0	0	0	0	0	0	0	0	0.00790374	0.00964153	0.004955	0.00671239	0	0	0	0	0	0	0	0	0	0	0.000845402	0.00438313	0.00249029	0.000239415
334	Hex3HexNAc4deHex2	Fuc(α1-2)Gal()GlcNAc(β1-3)Gal(β1-3)[GalNAc(α1-3)[Fuc(α1-2)]Gal(β1-4)GlcNAc(β1-6)]GalNAc	1609	3	4	2	0	0	1609	Glycan	1	28289177	0	0	0	0	0	0	0	0	0	0	0	0	0	0	0	0	0	0	0	0.00475125	0.00714506	0	0.00506122	0.00454575	0.00316017	0.00302321	0.00048057	0.00390927	0	0.00269649	0	0	0.00226487	0.00466319	0	0	0
335	Hex3HexNAc4deHex2	Fuc(α1-2)[GalNAc(α1-3)]Gal(β1-4)GlcNAc(β1-3)Gal(β1-3)[Fuc(α1-2)Gal(β1-4)GlcNAc(β1-6)]GalNAc	1609	3	4	2	0	0	1609	Glycan	1	28289177	0	0	0	0	0	0	0	0	0	0	0	0	0	0	0	0	0	0	0	0	0	0	0	0	0	0	0	0	0	0	0	0	0	0	0	0	0
340	Hex4HexNAc4deHex1	Fuc(α1-2)Gal(β1-4)GlcNAc(β1-3)[Gal()GlcNAc(β1-6)]Gal(β1-3)[Gal(β1-4)GlcNAc(β1-6)]GalNAc	1625	4	4	1	0	0	1625	Glycan	NR	#N/A	0	0	0	0	0	0	0	0.00298459	0.00209579	0.00150801	0.00955021	0.00723816	0	0.00252305	0	0.00105967	0	0	0	0	0	0	0	0.00716904	0.00421785	0.00484252	0.00427121	0.00750603	0.00122306	0.0002789	0	0	0.00110003	0.00158185	0.00383544	4.64645e-05	0.00370235
344	Hex4HexNAc4deHex1	Fuc(α1-2)Gal(β1-3)[Gal(β1-4)GlcNAc(β1-3)Gal(β1-4)GlcNAc(β1-3)Gal(β1-4)GlcNAc(β1-6)]GalNAc	1625	4	4	1	0	0	1625	Glycan	NR	#N/A	0	0	0	0	0.000209189	0.00116974	0.0011773	0	0	0	0	0	0	0	0	0	0	0	0	0	0	0	0	0.0029786	0	0	0	0	0	0	0	0	0	0	0	0	0
348	Hex2HexNAc5deHex2	GalNAc(α1-3)[Fuc(α1-2)]Gal(β1-4)GlcNAc(β1-3)[GalNAc(α1-3)[Fuc(α1-2)]Gal()GlcNAc(β1-6)]GalNAc	1650	2	5	2	0	0	1650	Glycan	1	28289177	0.00099652	0.00111846	0.000854067	0	0.000485902	0.000561884	0	0	0	0	0	0	0	0	0	0	0	0	0	0.00313646	0.00333515	0	0.00190732	0	0	0	0	0	0	0	0.000820968	0.000950195	0.000654433	0.000897785	0	0	0
350	Hex3HexNAc5deHex1	Gal[Fuc]GlcNAc(β1-3)Gal(β1-4)GlcNAc(β1-3)[GlcNAc(α1-4)Gal(β1-4)GlcNAc(β1-6)]GalNAc	1666	3	5	1	0	0	1666	Glycan	NR	#N/A	0	0	0	0	0	0	0	0	0	0	0	0	0	0	0	0.00148215	0	0	0	0.00374705	0	0.0132071	0.0101135	0.00289205	0.000770676	0.0106256	0	0.00531927	0.0169967	0.00963718	0	0	0	0	0.0049246	0.00673761	0.00468321
354	Hex3HexNAc5deHex1	GlcNAc(α1-4)Gal(β1-4)GlcNAc(β1-3)[Fuc(α1-2)Gal(β1-4)GlcNAc(β1-3)Gal(β1-4)GlcNAc(β1-6)]GalNAc	1666	3	5	1	0	0	1666	Glycan	NR	#N/A	0.00216005	0.00125528	0.00206761	0.00193936	0	0.00144931	0.00100493	0	0	0	0	0	0	0	0	0	0	0	0	0	0	0.0045804	0.00364037	0.00276158	0.00261247	0.00304926	0	0	0	0.00372283	0	0	0	0	0.00322189	0.00318075	0.00321391
366	NeuAc1Hex3HexNAc3deHex2	Fuc(α1-2)Gal[Fuc]GlcNAc()Gal(β1-3)[Neu5Ac(α2-3)Gal(β1-4)GlcNAc(β1-6)]GalNAc	1697	3	3	2	1	0	1697	Glycan	1	28289177	0	5.57619e-05	0.000469833	0.00105314	0	0	0	0	0	0	0	0	0	0	0	0	0	0	0	0	0	0	0	0	0	0	0	0	0	0	0	0	0	0	0	0	0
368	Hex3HexNAc3deHex4	Gal[Fuc]GlcNAc[Fuc(α1-2)]Gal(β1-3)[Fuc(α1-2)Gal[Fuc]GlcNAc(β1-6)]GalNAc	1698	3	3	4	0	0	1698	Glycan	1	28289177	0	0	0	0	0	0	0	0	0	0	0	0	0	0	0	0	0	0	0	0.00517754	0.00181791	0	0	0	0	0	0	0	0	0	0	0	0	0	0	0	0
376	Hex3HexNAc6	GlcNAc(α1-4)Gal(β1-4)GlcNAc(β1-3)[GlcNAc(β1-6)]Gal(β1-3)[GlcNAc(α1-4)Gal(β1-4)GlcNAc(β1-6)]GalNAc	1723	3	6	0	0	0	1723	Glycan	NR	#N/A	0	0	0	0	0	0	0	0	0	0	0	0	0	0	0	0	0	0	0	0.00498039	0	0.0123368	0.00684771	0.000274563	0	0.0110766	0	0.00168124	0.015678	0.0094279	0	0	0	0	0.00545633	0.00389703	0.00737248
383	NeuAc1Hex3HexNAc4deHex1	Neu5Ac(α2-3)Gal(β1-3)[Fuc(α1-2)[GalNAc(α1-3)]Gal(β1-4)GlcNAc(β1-3)Gal(β1-4)GlcNAc(β1-6)]GalNAc	1754	3	4	1	1	0	1754	Glycan	NR	#N/A	0.00550685	0	0.00675794	0.00799039	0	0	0	0	0	0	0	0	0	0	0	0	0	0	0	0	0	0	0	0	0	0.00959059	0.00023231	0.000239161	0.0220863	0.0102783	0	0	0	0	0.00353179	0	0
394	Hex3HexNAc4deHex3	GalNAc(α1-3)[Fuc(α1-2)]Gal(β1-3)[Fuc(α1-2)Gal(β1-4)GlcNAc(β1-3)[Fuc(α1-2)]Gal(β1-4)GlcNAc(β1-6)]GalNAc	1755	3	4	3	0	0	1755	Glycan	NR	#N/A	0	0	0	0	0	0	0	0	0	0	0	0	0	0	0	0	0	0	0	0.00109476	0.000461438	0.00998136	0	0	0	0	0	0	0	0	0	0	0	0	0	0	0
404	Hex4HexNAc4deHex2	Gal[Fuc]GlcNAc(β1-3)Gal(β1-3)[Gal[Fuc]GlcNAc(β1-3)Gal(β1-4)GlcNAc(β1-6)]GalNAc	1771	4	4	2	0	0	1771	Glycan	NR	#N/A	0	0	0	0	0	0	0	0	0	0	0	0	0	0	0	0.00312438	0.00409019	0.00398883	0.00561769	0	0	0	0	0	0	0	0.00584664	0	0	0	0	0	0	0	0	0	0
407	Hex4HexNAc4deHex2	Fuc(α1-2)Gal(β1-4)GlcNAc(β1-3)[Fuc[Gal]GlcNAc(β1-6)]Gal(β1-3)[Gal(β1-4)GlcNAc(β1-6)]GalNAc	1771	4	4	2	0	0	1771	Glycan	NR	#N/A	0.00143533	0	0	0	0	0.0020626	0.00182927	0	0	0	0	0	0	0	0	0.00365173	0.00394012	0.00347618	0	0.0033121	0.000275991	0.00236824	0.00417171	0.00399045	0.00436544	0.000422423	0.00382747	0.0152073	0	0.00425643	0	0	0	0	0.00186116	0.00183347	0.00105051
412	Hex4HexNAc4deHex2	Fuc(α1-2)Gal(β1-3)[Fuc(α1-2)Gal(β1-4)GlcNAc(β1-3)Gal(β1-4)GlcNAc(β1-3)Gal(β1-4)GlcNAc(β1-6)]GalNAc	1771	4	4	2	0	0	1771	Glycan	1	28289177	0.00110643	0.00128797	0.00185995	0.000287496	0.00336699	0.000221313	0.00330702	0	0	0	0	0	0	0	0	0.000232663	0	0	0	0	0	0	7.63654e-05	0.0054213	0.00312826	0.00183528	0	0	0	0	0.000863103	0.000663951	0.00113823	0	0	0.000487343	0
419	Hex3HexNAc5deHex2	GalNAc(α1-3)[Fuc(α1-2)]Gal(β1-4)GlcNAc(β1-3)Gal(β1-3)[GalNAc(α1-3)[Fuc(α1-2)]Gal(β1-4)GlcNAc(β1-6)]GalNAc	1812	3	5	2	0	0	1812	Glycan	1	28289177	0	0.00038335	0.0031665	0.000350893	0.000271584	0	0	0	0	0	0	0	0	0	0	0	0	0	0	0.00553619	0.000500114	0	0.00179171	0	0	0	0	0	0	0	0.00170589	0	0	0.00710609	0.00466761	0.00587958	0.00305376
421	Hex3HexNAc5deHex2	GalNAc(α1-3)[Fuc(α1-2)]Gal()GlcNAc(β1-3)[Fuc(α1-2)Gal(β1-4)GlcNAc(β1-3)Gal(β1-4)GlcNAc(β1-6)]GalNAc	1812	3	5	2	0	0	1812	Glycan	NR	#N/A	0.0167324	0.0117316	0.0137726	0.00477117	0.00125982	0.000782109	0.00208857	0	0	0	0	0	0	0	0	0	0	0	0	0.00298265	0.0029549	0	0.00459351	0	0	0	0	0	0	0	0.0158658	0.0150716	0.0073861	0.0164877	0.00278047	0.00807013	0.00418221
450	Hex5HexNAc3deHex3	Gal(α1-3)[Fuc(α1-2)]Gal[Fuc]GlcNAc()Gal(β1-3)[Gal(α1-3)[Fuc(α1-2)]Gal()GlcNAc(β1-6)]GalNAc	1876	5	3	3	0	0	1876	Glycan	1	28289177	0	0	0	0	0	0	0	0	0	0	0.00349628	0	0	0	0	0	0	0	0	0	0	0	0	0	0	0	0	0	0	0	0	0	0	0	0	0	0
451	Hex4HexNAc6	GlcNAc(α1-4)Gal(β1-4)GlcNAc(β1-3)[Gal(β1-4)GlcNAc(β1-6)]Gal(β1-3)[GlcNAc(α1-4)Gal(β1-4)GlcNAc(β1-6)]GalNAc	1885	4	6	0	0	0	1885	Glycan	1	28289177	0	0	0	0	0	0	0	0	0	0	0	0	0	0	0	0	0	0	0	0.00352341	0	0.00820024	0.0068229	0.0029164	0.000886825	0.008337	0	0.0031668	0.0101362	0.0060464	0	0	0	0	0.00291447	0.000297164	0.00444951
464	Hex4HexNAc4deHex3	Gal[Fuc]GlcNAc(β1-3)[Gal[Fuc]GlcNAc(β1-6)]Gal(β1-3)[Gal[Fuc]GlcNAc(β1-6)]GalNAc	1917	4	4	3	0	0	1917	Glycan	1	28289177	0	0	0	0	0	0	0	0	0	0	0	0	0	0	0	0	0	0	0	0.00140004	0	0.00384852	0.00249216	0.00121093	0.000450036	0.0169936	0.000936756	0.00311645	0.002505	0.0121158	0	0	0.00168132	0	0.00184465	9.18139e-05	0.00419256
467	Hex4HexNAc4deHex3	Fuc(α1-2)Gal()[Fuc]GlcNAc(β1-3)[Gal()GlcNAc(β1-6)]Gal(β1-3)[Fuc(α1-2)Gal(β1-4)GlcNAc(β1-6)]GalNAc	1917	4	4	3	0	0	1917	Glycan	1	28289177	0	0	0	0	0	0	0	0	0	0	0	0	0	0	0	0	0	0	0	0	0.00430926	0	0	0	0	0	0	0	0	0	0	0	0	0	0	0	0
469	Hex4HexNAc4deHex3	Fuc(α1-2)Gal()[Fuc]GlcNAc(β1-3)[Fuc(α1-2)Gal(β1-4)GlcNAc(β1-6)]Gal(β1-3)[Gal(β1-4)GlcNAc(β1-6)]GalNAc	1917	4	4	3	0	0	1917	Glycan	1	28289177	0	0	0.00196799	0.00216323	0.00317188	0.00250692	0.00423223	0	0	0	0	0	0	0	0	0.00289924	0	0	0	0.00373232	0.00607175	0.000795489	0.00291808	0.0104905	0.00991681	0.00608543	0.0100989	0.0066048	0	0.000564063	0	0	0.0012748	0	0	0	0
470	Hex4HexNAc4deHex3	Fuc(α1-2)Gal(β1-4)GlcNAc(β1-3)[Fuc(α1-2)Gal(β1-4)GlcNAc(β1-6)]Gal(β1-3)[Fuc(α1-2)Gal(β1-4)GlcNAc(β1-6)]GalNAc	1917	4	4	3	0	0	1917	Glycan	1	28289177	0.00241341	0.00270117	0.00324491	0.000317333	0.00839117	0.00630687	0.00953423	0	0	0	0	0	0	0	0	0.00394987	0.00155976	0	0.00327062	0.00380745	0.00583755	0	0.00284827	0.0255413	0.0120558	0.0101912	0.00671927	0.0105262	0.00110334	0.00420646	0.000228846	0.000171746	0.00279539	0.00205826	0.00319949	0.00362821	0.00296972
489	Hex3HexNAc5deHex3	Fuc(α1-2)GlcNAc(β1-3)[GalNAc(α1-3)[Fuc(α1-2)]Gal[Fuc]GlcNAc(β1-3)Gal(β1-4)GlcNAc(β1-6)]GalNAc	1958	3	5	3	0	0	1958	Glycan	NR	#N/A	0	0	0	0	0	0	0	0	0	0	0	0	0	0	0	0	0	0	0	0	0	0	0	0	0	0	0	0	0	0	0	0	0	0	0	0	0
500	Hex5HexNAc5deHex1	Fuc(α1-2)Gal(β1-4)GlcNAc(β1-3)Gal(β1-4)GlcNAc(β1-3)Gal(β1-4)GlcNAc(β1-3)Gal(β1-4)GlcNAc(β1-3)Gal(β1-3)GalNAc	1990	5	5	1	0	0	1990	Glycan	NR	#N/A	0	0	0	0	0	0	0	0.00357164	0.00135865	0	0.00858424	0.00110283	0	0	0.00328831	0	0	0	0	0	0	0	0	0	0	0	0	0	0	0	0	0	0	0	0	0	0
504	Hex5HexNAc5deHex1	Fuc(α1-2)Gal(β1-3)[Gal()GlcNAc(β1-3)Gal(β1-4)GlcNAc(β1-3)Gal(β1-4)GlcNAc(β1-3)Gal(β1-4)GlcNAc(β1-6)]GalNAc	1990	5	5	1	0	0	1990	Glycan	1	28289177	0	0	0	0	0	0	0	0	0	0	0	0	0	0	0	0	0	0	0	0	0	0	0	0.00101135	0.000366467	0	0	0	0	0	0	0	0	0	0	0	0
533	Hex4HexNAc7	GlcNAc(α1-4)Gal(β1-4)GlcNAc(β1-3)[GlcNAc(α1-4)Gal(β1-4)GlcNAc(β1-6)]Gal(β1-3)[GlcNAc(α1-4)Gal(β1-4)GlcNAc(β1-6)]GalNAc	2088	4	7	0	0	0	2088	Glycan	1	28289177	0	0	0	0	0	0	0	0	0	0	0	0	0	0	0	0.000595009	0	0	0	0.00058141	0	0.0167325	0.00804257	0.00435487	0.00153161	0.00172102	0	0.000296441	0.0121916	0.00687214	0	0	0	0	0.0091306	0.00698597	0.0015482
542	Hex4HexNAc5deHex3	Gal[Fuc]GlcNAc(β1-3)[Fuc(α1-2)Gal[Fuc]GlcNAc(β1-6)]Gal(β1-3)[GlcNAc(α1-4)Gal()GlcNAc(β1-6)]GalNAc	2120	4	5	3	0	0	2120	Glycan	1	28289177	0	0	0	0	0	0	0	0	0	0	0	0	0	0	0	0	0	0	0	0	0	0	0	0	0	0	0	0	0	0	0	0.000533952	0.00103842	0	0	0	0
552	Hex5HexNAc5deHex2	Fuc(α1-2)Gal(β1-4)GlcNAc(β1-3)[Fuc(α1-2)Gal(β1-4)GlcNAc(β1-6)]Gal(β1-3)[Gal()GlcNAc(β1-3)Gal(β1-4)GlcNAc(β1-6)]GalNAc	2136	5	5	2	0	0	2136	Glycan	1	28289177	0	0	0.00108713	0.000900468	0	0.00110415	0	0.00224165	0.00170266	0	0	0	0	0	0	0	0	0	0	0	0	0	0	0.00254363	0.000215369	0	0	0.000569639	0	0	0	0	0	0	0	0	0
562	Hex4HexNAc6deHex2	GlcNAc(α1-4)Gal(β1-4)GlcNAc(β1-3)[GlcNAc(α1-4)Gal(β1-4)GlcNAc(β1-6)]Gal(β1-3)[Fuc(α1-2)Gal[Fuc]GlcNAc(β1-6)]GalNAc	2177	4	6	2	0	0	2177	Glycan	NR	#N/A	0.00350416	0.00274455	0.00333668	0.0031225	0	0	0	0	0	0	0	0	0	0	0	0	0	0	0	0.00898779	0	0.00947903	0.00513122	0	0	0.0138535	0	0	0.013311	0.00336716	0.00321756	0.00405184	0.00192638	0.000267321	0.00440408	0.0038356	0.00535976
622	Hex4HexNAc7deHex2	Fuc(α1-2)[GalNAc(α1-3)]Gal(β1-4)GlcNAc(β1-3)[Fuc(α1-2)[GalNAc(α1-3)]Gal(β1-4)GlcNAc(β1-6)]Gal(β1-3)[GlcNAc(α1-4)Gal(β1-4)GlcNAc(β1-6)]GalNAc	2380	4	7	2	0	0	2380	Glycan	NR	#N/A	0	0	0	0	0	0	0	0	0	0	0	0	0	0	0	0	0	0	0	0	0	0	0	0	0	0	0	0	0	0	0	0	0	0	0	0	0
References:
1	Jin, C., Kenny, D. T., Skoog, E. C., Padra, M., Adamczyk, B., Vitizeva, V., ... & Karlsson, N. G. (2017). Structural diversity of human gastric mucin glycans. Molecular & Cellular Proteomics, 16(5), 743-758.
2	Liu, J., Jin, C., Cherian, R. M., Karlsson, N. G., & Holgersson, J. (2015). O-glycan repertoires on a mucin-type reporter protein expressed in CHO cell pools transiently transfected with O-glycan core enzyme cDNAs. Journal of biotechnology, 199, 77-89.
3	Cherian, R. M., Jin, C., Liu, J., Karlsson, N. G., & Holgersson, J. (2015). A panel of recombinant mucins carrying a repertoire of sialylated O-glycans based on different core chains for studies of glycan binding proteins. Biomolecules, 5(3), 1810-1831.
4	Adamczyk, B., Jin, C., Polom, K., Muñoz, P., Rojas-Macias, M. A., Zeeberg, D., Borén, M., Roviello, F., & Karlsson, N. G. (2018). Sample handling of gastric tissue and O-glycan alterations in paired gastric cancer and non-tumorigenic tissues. Scientific reports, 8(1), 242. https://doi.org/10.1038/s41598-017-18299-6
NR	No Reference
[truncated: 68 more columns]

## Sheet: 001
	[M-H]
	SPECTRUM - MS
	JC_181019ID75.raw
	ITMS - p ESI d w Full ms2 384.25@cid35.00 [95.00-780.00]
	Scan #: 881-935
	RT: 8.33-8.91
	AV: 8
	m/z	Intensity	Relative
	100.88	0.2	0.02
	108.32	0.1	0.01
	108.91	0.4	0.03
	109.37	0	0
	111.8	4.9	0.43
	112.86	44.3	3.87
	113.89	26.7	2.33
	114.89	3.5	0.3
	115.5	0	0
	117.88	0.2	0.02
	118.83	28.6	2.5
	119.82	0.9	0.08
	120.37	0	0
	122.67	0.6	0.05
	122.93	0.2	0.02
	124.87	7.8	0.68
	125.9	91.8	8.02
	126.94	6.8	0.59
	127.61	0	0
	128.08	0.1	0.01
	129.09	0.6	0.05
	129.88	1.4	0.12
	130.87	23.5	2.06
	131.6	0	0
	132.2	0.6	0.05
	132.41	0.2	0.02
	137.13	0.4	0.04
	137.92	78.4	6.85
	139.02	2	0.18
	139.58	0	0
	141.97	1.4	0.12
	142.9	65.9	5.75
	143.62	0	0
	143.99	1	0.08
	144.56	0	0
	148.86	7.4	0.65
	149.56	0	0
	150.1	0.3	0.03
	155.93	381.8	33.35
	156.94	17.5	1.53
	157.88	0.3	0.03
	158.53	0.1	0.01
	159.94	0.5	0.05
	160.29	1.1	0.1
	160.9	69.2	6.04
	161.98	15.4	1.35
	163.02	0.7	0.06
	168.07	2.5	0.22
	168.66	0	0
	172.05	0.3	0.02
	173.25	0.4	0.04
	173.93	3.2	0.28
	174.49	0	0
	178.91	231.2	20.2
	180	4.4	0.38
	180.6	0	0
	185.95	4.9	0.43
	186.58	0	0
	187.05	0.3	0.03
	190.06	0.4	0.03
	202.31	0.3	0.02
	202.94	0.6	0.05
	204.01	1144.8	100
	205.04	64	5.59
	205.72	0.5	0.04
	222.05	71.2	6.22
	222.99	8.2	0.71
	223.88	1	0.08
	234.09	4	0.35
	234.45	0.6	0.05
	234.74	0.3	0.03
	243.22	0.5	0.05
	246.02	2.9	0.25
	246.62	0	0
	247.37	0.2	0.02
	251.04	0.7	0.06
	262.54	0.6	0.05
	263.5	2.4	0.21
	263.94	4.6	0.4
	264.82	0.2	0.02
	276.07	71.5	6.25
	277.21	5.9	0.51
	277.8	0	0
	294.03	0.3	0.02
	294.89	0.1	0.01
	307.55	0.1	0.01
	318.3	0.1	0.01
	324.13	55.3	4.83
	325.27	1.9	0.17
	341.06	0.3	0.03
	341.4	0.5	0.04
	341.95	1.1	0.1
	342.23	1.7	0.15
	343.09	0.5	0.05
	343.62	0	0
	348.28	1.7	0.15
	348.83	0	0
	349.19	0.3	0.02
	385.32	1.3	0.11
	385.87	0	0

## Sheet: 002
	[M-H]
	SPECTRUM - MS
	JC_181018ID64.raw
	ITMS - p ESI d w Full ms2 384.25@cid35.00 [95.00-780.00]
	Scan #: 1053-1106
	RT: 10.05-10.58
	AV: 19
	m/z	Intensity	Relative
	111.74	0.2	0.65
	112.87	1.3	3.62
	113.97	0.4	1.16
	114.15	0.2	0.66
	114.86	0.7	1.95
	117.84	0.2	0.59
	118.82	18.5	52.59
	119.82	0.4	1.16
	125.94	0.6	1.76
	126.8	0.1	0.37
	127	0.1	0.33
	128.02	0.1	0.39
	130.92	0.3	0.85
	138.02	1.5	4.38
	141.93	6.8	19.28
	142.87	1.6	4.6
	144.11	0.3	0.87
	144.94	0.5	1.31
	153.96	0.3	0.73
	155.95	9.6	27.22
	156.83	0.3	0.75
	158.61	0.3	0.91
	159.08	0.9	2.66
	159.81	23.8	67.42
	160.49	0.7	2
	160.93	3.5	9.84
	161.92	0.3	0.75
	163.02	4.6	12.92
	164.01	0.5	1.3
	168.02	0.1	0.42
	171.99	0.4	1.2
	172.16	0.5	1.35
	174	0.2	0.67
	178.94	6.7	19.13
	179.99	0.3	0.92
	180.86	1.5	4.21
	181.08	1	2.88
	182.04	0.2	0.47
	186.91	0.3	0.74
	188.02	0.2	0.66
	189.87	0.5	1.44
	201.59	1.5	4.13
	202.01	3.5	10.02
	203.21	0.8	2.2
	204.03	35.3	100
	205.07	1.9	5.26
	205.33	0.5	1.33
	217.7	0.2	0.45
	219.13	2	5.64
	219.86	22.5	63.88
	220.95	1.2	3.34
	222.09	6.4	18.04
	223.1	1.6	4.56
	223.84	0.2	0.51
	226.18	0.2	0.64
	234.67	0.2	0.5
	235.07	0.3	0.73
	235.56	0.2	0.47
	236.06	0.4	1.08
	236.97	0.1	0.35
	244.98	0.5	1.44
	246.06	0.1	0.37
	246.83	0.5	1.52
	253.22	0.1	0.34
	262.12	0.2	0.5
	263.19	0.2	0.43
	264.21	2.1	5.83
	265	1.1	3.11
	265.27	0.7	1.89
	267.04	0.2	0.46
	276.06	1.9	5.26
	277.05	0.3	0.74
	279.31	0.3	0.8
	281.91	0.1	0.41
	282.63	0.2	0.69
	283.16	0.8	2.18
	285.07	0.2	0.44
	288.16	0.3	0.71
	292.13	0.3	0.85
	295	0.9	2.62
	297.11	0.2	0.56
	300.96	0.2	0.69
	303.94	0.3	0.77
	305.13	0.7	1.98
	319.22	0.4	1.03
	323.14	0.2	0.56
	324.29	2.9	8.16
	324.78	0.2	0.52
	325.15	0.7	1.89
	326.93	0.2	0.56
	331.16	0.1	0.38
	334.76	0.2	0.56
	335.14	0.2	0.61
	338.06	0.3	0.93
	341.17	0.2	0.66
	342.02	0.5	1.32
	348.3	0.3	0.81
	349.02	0.5	1.33
	354.84	0.3	0.75
	355.84	0.5	1.37

## Sheet: 003
	[M-H]
	SPECTRUM - MS
	JC_181017IS44.raw
	ITMS - p ESI d w Full ms2 425.24@cid35.00 [105.00-865.00]
	Scan #: 940-992
	RT: 8.90-9.43
	AV: 16
	m/z	Intensity	Relative
	125.97	8.9	3.57
	126.74	0.6	0.25
	127.03	0.4	0.16
	127.64	0.1	0.05
	130.09	0.1	0.05
	134.96	0.1	0.03
	137.02	0.4	0.15
	137.93	13.5	5.42
	138.97	0.3	0.1
	139.93	0.4	0.15
	141.88	4.3	1.73
	142.54	0	0
	143.05	0.7	0.27
	143.95	0.1	0.03
	150.07	0.1	0.04
	154	0.2	0.08
	155.94	60.9	24.38
	156.98	3.7	1.48
	157.61	0	0
	158.69	0.1	0.05
	159.96	1.5	0.59
	160.96	0.2	0.08
	162.01	1.6	0.63
	162.26	0.5	0.18
	162.58	0	0
	162.92	0.1	0.06
	167.63	0.1	0.06
	168	0.8	0.3
	169.64	0.2	0.1
	172.04	0.6	0.22
	173.66	0.1	0.03
	174.07	0.5	0.19
	176.72	0.3	0.1
	179.03	0.1	0.04
	186.09	1	0.41
	189.94	0.1	0.05
	199.77	0.3	0.11
	200.22	0.4	0.17
	201.2	0.2	0.07
	202	28	11.23
	204.03	249.7	100
	205.06	18.6	7.44
	205.76	0	0
	211.93	0.1	0.02
	219.95	15.2	6.1
	220.92	0.7	0.29
	221.47	0.4	0.14
	222.11	28.4	11.38
	222.94	1.7	0.67
	223.24	1.5	0.58
	223.95	0.1	0.05
	244.09	0.2	0.06
	249.06	0.2	0.08
	249.99	0.1	0.03
	275.09	0.7	0.3
	275.54	0.9	0.35
	276.11	0	0
	282.2	0.9	0.35
	282.74	0	0
	283.42	0.2	0.07
	288.14	0.4	0.17
	288.51	0.2	0.07
	288.96	0.1	0.06
	289.84	0.2	0.07
	298.86	0.1	0.06
	305.23	0.5	0.19
	306.08	0.3	0.11
	306.52	0.1	0.03
	317.17	18.9	7.56
	317.98	0.8	0.34
	318.2	1.1	0.46
	318.41	0.5	0.2
	318.77	0	0
	319.97	0.1	0.05
	323.18	0.1	0.04
	323.66	0.3	0.12
	324.03	0.2	0.09
	324.56	0.2	0.1
	329.89	0.2	0.06
	335.04	0	0.02
	343	1	0.39
	343.53	0	0
	351.48	0.2	0.07
	360.08	0.1	0.06
	363.82	0.2	0.08
	364.25	0.2	0.08
	364.54	0.3	0.11
	365.24	13.4	5.38
	366.05	0.6	0.24
	366.37	0.1	0.05
	372.39	0.4	0.18
	373.1	0.2	0.08
	380.11	0.1	0.03
	380.78	0.1	0.04
	383.32	0.5	0.19
	384.41	0.3	0.11
	386.3	0	0.02
	389.1	0.1	0.03
	389.84	0.2	0.07
	438.5	0.1	0.03

## Sheet: 005
	[M-H]
	SPECTRUM - MS
	JC_181018IS70.raw
	ITMS - p ESI d w Full ms2 425.25@cid35.00 [105.00-865.00]
	Scan #: 1168-1209
	RT: 11.21-11.64
	AV: 7
	m/z	Intensity	Relative
	125.99	0.9	3.33
	126.54	0	0
	126.9	0.2	0.64
	129.9	0.2	0.82
	137.7	0.6	2.15
	137.9	0.3	1.02
	139.7	0.2	0.73
	141.91	1.1	4.28
	142.71	0.3	0.97
	144.83	0.4	1.4
	145.37	0	0
	148.97	0.2	0.76
	156.02	1.2	4.51
	156.65	0	0
	158.86	0.2	0.88
	159.63	0.5	1.76
	160.03	0.6	2.41
	160.59	0	0
	161.04	1.1	4.28
	162.03	1.5	5.86
	162.63	0	0
	162.95	0.5	1.99
	163.52	0	0
	171.98	0.2	0.66
	172.44	0	0
	178.87	0.3	1.03
	181	0.1	0.53
	185.78	0.4	1.55
	186.03	0.6	2.3
	186.6	0	0
	189.08	0.4	1.66
	189.62	0	0
	192.21	0.2	0.64
	202.04	4.1	16.05
	202.33	0.5	2.08
	202.86	0	0
	204.04	25.8	100
	205.08	2.5	9.58
	205.65	0	0
	213.2	0.3	1.27
	213.8	0.2	0.63
	219.68	0.3	1.07
	220.06	1.1	4.21
	220.79	0.3	1.32
	221.2	0.2	0.62
	222.04	9.9	38.21
	222.7	0	0
	223.13	0.2	0.64
	226.92	0.8	2.97
	227.48	0	0
	237.94	0.3	1.28
	242	0.3	0.99
	242.54	0	0
	245.81	2.1	8.31
	246.22	0.8	3.23
	246.78	0	0
	261.95	0.3	1.22
	262.85	0.1	0.58
	263.14	0.3	1.07
	264.26	1.5	5.71
	264.86	0	0
	276.22	0.3	1.05
	287.08	0.4	1.46
	287.64	0	0
	288.12	1.1	4.29
	288.69	0	0
	291.04	0.5	1.75
	291.6	0	0
	295.22	0.2	0.65
	305.03	1.7	6.57
	305.42	0.7	2.85
	306.01	0	0
	317.1	0.5	2.07
	317.66	0	0
	323.44	0.2	0.82
	324.31	0.6	2.14
	324.86	0	0
	334.26	0.6	2.25
	334.79	0	0
	346.33	0.4	1.58
	347.17	0.2	0.82
	348.3	0.6	2.29
	348.86	0	0
	363.24	0.4	1.72
	363.9	0.3	1.05
	364.23	0.2	0.58
	365.23	22.6	87.54
	366.21	15.9	61.49
	366.88	0	0
	368.17	0.1	0.58
	376.15	0.4	1.65
	376.71	0	0
	378.26	0.3	1.16
	378.8	0	0
	382.93	0.4	1.45
	383.35	2.3	9.09
	384.11	2.5	9.75
	384.42	0.5	1.9
	384.93	0	0
	388.24	0.1	0.34

## Sheet: 007
	[M-H]
	SPECTRUM - MS
	JC_181016IS9.raw
	ITMS - p ESI d w Full ms2 464.18@cid35.00 [115.00-940.00]
	Scan #: 1091
	RT: 10.44
	m/z	Intensity	Relative
	198.97	1	6.3
	199.53	0	0
	200.06	0	0
	200.61	0	0
	201.13	0	0
	201.69	0	0
	202.21	0	0
	202.77	0	0
	265.05	2.9	18.58
	265.61	0	0
	266.13	0	0
	266.69	0	0
	267.21	0	0
	267.77	0	0
	268.29	0	0
	268.85	0	0
	284.09	1.5	9.52
	284.63	0	0
	285.19	0	0
	285.71	0	0
	286.27	0	0
	286.79	0	0
	287.35	0	0
	287.87	0	0
	302.06	15.6	100
	302.49	3.4	21.75
	303.04	0	0
	303.6	0	0
	304.12	0	0
	304.67	0	0
	305.2	0	0
	305.73	0	0
	306.28	0	0
	315.16	1.2	7.7
	315.7	0	0
	316.27	0	0
	316.78	0	0
	317.33	0	0
	317.86	0	0
	318.39	0	0
	318.94	0	0
	365.01	1.2	7.7
	365.56	0	0
	366.11	0	0
	366.64	0	0
	367.19	0	0
	367.71	0	0
	368.27	0	0
	368.79	0	0
	402.25	5	31.98
	402.8	0	0
	403.36	0	0
	404.04	3.7	23.97
	404.6	0	0
	405.12	0	0
	405.66	0	0
	406.28	1	6.31
	406.85	0	0
	407.37	0	0
	407.94	0	0
	408.45	0	0
	409	0	0
	409.53	0	0
	410.06	0	0
	418.14	5.3	33.64
	418.7	0	0
	419.23	0	0
	419.78	0	0
	420.3	0	0
	420.86	0	0
	421.38	0	0
	422.19	3.6	22.99
	422.76	0	0
	423.28	0	0
	423.82	0	0
	424.36	0	0
	424.89	0	0
	425.44	0	0
	425.97	0	0
	427.67	4	25.35
	428.22	0	0
	428.98	1.7	11.17
	429.54	0	0
	430.1	0	0
	430.62	0	0
	431.16	0	0
	431.7	0	0
	432.23	0	0
	432.78	0	0
	464.21	5.9	37.77
	465.06	5.6	35.67
	465.39	4	25.78
	465.61	6.1	38.74
	466.19	0	0
	466.7	0	0
	467.27	0	0
	467.78	0	0
	468.33	0	0
	468.86	0	0
	469.4	0	0

## Sheet: 008
	[M-H]
	SPECTRUM - MS
	JC_181016ID3.raw
	ITMS - p ESI d w Full ms2 472.40@cid35.00 [120.00-955.00]
	Scan #: 1406-1422
	RT: 13.62-13.80
	AV: 3
	m/z	Intensity	Relative
	137.95	1.6	1.84
	138.54	0	0
	139.14	0.8	0.88
	139.7	0	0
	140.23	0	0
	165.98	0.4	0.47
	166.53	0	0
	167.06	0	0
	167.93	1	1.18
	168.5	0	0
	169.03	0	0
	169.99	2.2	2.54
	170.52	0	0
	171.09	0	0
	171.6	0	0
	181.18	1.2	1.33
	181.71	0	0
	182.27	0	0
	182.79	0	0
	193.9	1.1	1.21
	194.45	0	0
	195	0	0
	195.53	0	0
	200.99	0.8	0.86
	201.53	0	0
	202.08	0	0
	202.61	0	0
	204.89	0.7	0.77
	205.44	0	0
	205.96	0	0
	210.05	0.8	0.88
	210.61	0	0
	211.14	0	0
	212.09	1	1.17
	212.64	0	0
	213.19	0	0
	213.72	0	0
	228.91	0.7	0.8
	229.45	0	0
	229.85	0.8	0.94
	230.33	0.5	0.56
	230.88	0	0
	231.44	0	0
	243.27	0.3	0.31
	243.82	0	0
	244.36	0	0
	263.85	1.3	1.45
	264.39	0	0
	264.94	0	0
	265.46	0	0
	272.17	1.1	1.21
	272.72	0	0
	273.28	0	0
	273.8	0	0
	276.05	0.5	0.61
	276.61	0	0
	277.13	0	0
	290.1	88.2	100
	291.23	13.5	15.35
	291.91	0	0
	292.44	0	0
	292.99	0	0
	308.19	0.7	0.83
	308.74	0	0
	309.28	0	0
	309.81	0	0
	320.21	0.7	0.75
	320.77	0	0
	321.29	0	0
	354.03	1.5	1.66
	354.6	0	0
	355.12	0	0
	355.69	0	0
	365.12	0.6	0.67
	365.69	0	0
	366.2	0	0
	370.82	0.4	0.48
	371.37	0	0
	371.94	0	0
	401.08	0.6	0.65
	401.62	0	0
	402.19	0	0
	411.32	1.1	1.21
	411.87	0	0
	412.44	0	0
	412.95	0	0
	413.49	0.7	0.82
	414.04	0	0
	414.6	0	0
	426.24	1.7	1.96
	426.79	0	0
	427.35	0	0
	428.09	2.1	2.35
	428.63	0	0
	429.19	0	0
	429.71	0	0
	472.24	0.9	1
	472.78	0	0
	473.32	0	0
	473.86	0	0

## Sheet: 009
	[M-H]
	SPECTRUM - MS
	JC_181022IS104.raw
	ITMS - p ESI d w Full ms2 489.24@cid35.00 [120.00-990.00]
	Scan #: 1318-1348
	RT: 12.78-13.10
	AV: 4
	m/z	Intensity	Relative
	138.95	3.2	0.78
	139.51	0	0
	142.91	9.9	2.41
	143.54	0	0
	144.45	0.3	0.08
	144.94	5	1.21
	146.03	0.7	0.17
	149.33	0.4	0.1
	156.91	0.8	0.18
	157.45	0	0
	160.32	0.8	0.21
	161.04	9.9	2.4
	162.04	0.4	0.1
	162.88	17.5	4.25
	163.65	0	0
	166.83	0.3	0.08
	168.88	0.4	0.09
	174.92	0.4	0.09
	178.89	38.2	9.27
	179.99	2.2	0.54
	180.95	1.8	0.43
	181.28	0.3	0.07
	182.63	0.3	0.08
	186.86	0.7	0.18
	199.03	1.1	0.26
	199.6	0	0
	204.97	18.8	4.56
	205.73	1.4	0.34
	206.01	0.8	0.19
	219.12	4.2	1.01
	219.7	0	0
	225.24	0.8	0.19
	225.79	0	0
	228.05	0.6	0.15
	229.17	0.6	0.14
	230.79	0.4	0.09
	231.09	0.5	0.11
	235.1	3.6	0.86
	235.78	0	0
	242.94	0.2	0.05
	246.72	0.9	0.21
	246.93	0.8	0.19
	265.11	0.5	0.11
	266.13	0.6	0.15
	272.85	0.6	0.14
	273.16	0.3	0.08
	278.7	0.3	0.07
	280.21	0.3	0.07
	280.82	0.9	0.21
	281.37	0	0
	284.17	0.4	0.1
	289.85	0.4	0.11
	291.11	15.4	3.75
	292.13	1.2	0.28
	292.72	0.7	0.16
	307.19	3.2	0.79
	307.92	0.6	0.14
	308.28	1.1	0.27
	309.11	411.6	100
	310.2	39	9.48
	310.87	0	0
	325.1	76.2	18.5
	325.98	2.9	0.7
	326.62	0	0
	327.29	0.4	0.09
	333.26	0.6	0.15
	334.27	0.4	0.09
	338.1	0.3	0.08
	343.18	1.1	0.27
	343.57	0	0
	343.74	0	0
	344.31	0.5	0.12
	358.53	0.5	0.11
	363.15	0.5	0.12
	373.21	0.7	0.16
	374.03	0.5	0.12
	381.25	0.3	0.07
	384.19	1.6	0.38
	384.72	0	0
	389.16	1	0.23
	389.71	0	0
	399.25	1.2	0.3
	399.85	0	0
	410.05	0.4	0.11
	410.27	0.3	0.07
	411.04	0.4	0.1
	426.34	0.8	0.2
	427.01	0.8	0.19
	427.54	0	0
	443.09	1.4	0.35
	443.88	0.7	0.18
	445.43	0.7	0.16
	445.95	0	0
	453.12	1.7	0.4
	453.7	0	0
	454.58	1	0.24
	455.12	0	0
	457.11	1	0.23
	457.69	0	0
	459.33	0.3	0.08

## Sheet: 010
	[M-H]
	SPECTRUM - MS
	JC_181018ID63.raw
	ITMS - p ESI d w Full ms2 513.32@cid35.00 [130.00-1040.00]
	Scan #: 1092-1169
	RT: 10.47-11.27
	AV: 20
	m/z	Intensity	Relative
	149.98	5	0.55
	151.95	2	0.22
	152.16	0.9	0.1
	152.93	1.4	0.15
	153.94	4.4	0.49
	154.89	0.7	0.07
	155.98	1.3	0.14
	161.9	1.4	0.16
	162.16	0.6	0.07
	163.73	0.5	0.06
	163.92	0.5	0.05
	165.91	0.8	0.09
	166.16	0.4	0.05
	167.95	3.6	0.39
	168.97	1.1	0.13
	169.93	32.2	3.54
	170.95	2.7	0.3
	171.71	0.5	0.06
	172.03	1.7	0.18
	180.17	1.2	0.14
	181.91	1.3	0.14
	186.08	1	0.11
	192.09	0.8	0.09
	193.97	4	0.44
	196.09	1.3	0.14
	199.93	2.1	0.23
	201.97	4.7	0.52
	203.64	0.8	0.09
	204.08	4.4	0.48
	208.03	1.4	0.15
	209.88	0.9	0.1
	211.99	4.2	0.46
	219.93	3.9	0.43
	222.08	15.6	1.71
	223.07	1.3	0.14
	224.03	0.4	0.05
	226.2	0.5	0.05
	226.87	0.6	0.07
	227.99	0.9	0.1
	230.1	0.5	0.05
	231.16	0.6	0.06
	232.1	0.8	0.09
	236.01	0.5	0.05
	245.79	0.5	0.06
	246.13	1.6	0.17
	271.12	0.4	0.05
	272.09	9	0.99
	273.26	1.2	0.13
	274.12	4	0.44
	276.13	29.1	3.19
	276.79	0.4	0.05
	277.15	1	0.11
	288.03	1	0.11
	289.13	0.6	0.06
	290.1	910.3	100
	291.12	101	11.09
	292.12	28.5	3.13
	293.14	0.7	0.08
	305.13	0.9	0.1
	307.43	0.5	0.05
	308.16	2.9	0.32
	309.07	1.5	0.16
	315.23	1	0.11
	327.21	0.4	0.04
	334.11	8.4	0.92
	334.87	0.5	0.05
	346.1	0.9	0.1
	348.07	0.5	0.05
	351.2	1	0.11
	369.32	0.8	0.09
	370.23	0.5	0.05
	375.28	1.7	0.19
	387.54	1.1	0.12
	405.22	4.2	0.46
	406.36	1.3	0.14
	409.26	1.8	0.2
	410.17	1.1	0.12
	411.23	3.1	0.34
	412.35	1	0.11
	413.17	0.5	0.05
	417.11	1.1	0.12
	429.6	0.5	0.06
	435.32	5.4	0.6
	436.33	0.5	0.06
	447.22	1.1	0.12
	451.18	1.1	0.12
	451.41	0.4	0.05
	452.2	5	0.55
	453.32	5.8	0.63
	454.51	0.9	0.1
	465.21	6.2	0.68
	465.6	1.2	0.14
	466.12	0.8	0.08
	466.36	0.5	0.06
	469.21	0.6	0.07
	469.49	1	0.11
	476.97	2	0.21
	477.3	6.5	0.71
	478.3	1.6	0.17
	514.36	0.5	0.06

[truncated: 138 more sheets: 013, 016, 018, 019, 020, 022, 023, 024, 027, 030, 031, 032, 037, 038, 041, 043, 044, 046, 047, 049 …]
